# Supplementary material for: 5-Cyclo­pentyl-3-methyl­sulfinyl-2-phenyl-1-benzofuran
Source: Acta Crystallogr Sect E Struct Rep Online. 2011 Mar 31;67(Pt 4):o1000. doi: 10.1107/S1600536811010920 (PMC3099988; doi:10.1107/S1600536811010920)
Supplement: Supplementary file 1 [file e-67-o1000-sup1.cif]

##############################################################################
###                                                                        ###
###        Electronic paper (Acta Crystallographica Section E)             ###
###                                                                        ###
##############################################################################
#                                                                            #
# This CIF contains the data in a paper accepted for publication in Acta     #
# Crystallographica Section E. It conforms to the requirements of Notes      #
# for Authors for Section E, and has been peer reviewed under the auspices   #
# of the IUCr Commission on Journals.                                        #
#                                                                            #
# Full details of the Crystallographic Information File format               #
# are given in the paper "The Crystallographic Information File (CIF):       #
# a New Standard Archive File for Crystallography" by S. R. Hall, F. H.      #
# Allen and I. D. Brown [Acta Cryst. (1991), A47, 655-685].                  #
#                                                                            #
# The current version of the core CIF dictionary is obtainable from          #
# ftp://ftp.iucr.org/pub/cif_core.dic. The current version number is 2.4.    #
#                                                                            #
# Software is freely available for graphical display of the structure(s) in  #
# this CIF.  For information consult the CIF home page http://www.iucr.org/  #
# cif/home.html                                                              #
#                                                                            #
# This file may be used for bona fide research purposes within the           #
# scientific community so long as proper attribution is given to the journal # 
# article from which it was obtained.                                        #
#                                                                            #
##############################################################################
                                             
data_global
_audit_creation_method     'form.cif (version 2.0)'
_journal_data_validation_number     ?
_journal_date_recd_electronic     2011-03-21
_journal_date_accepted     2011-03-23
_journal_name_full     'Acta Crystallographica, Section E'
_journal_year     2011
_journal_volume     67
_journal_issue      4
_journal_page_first     o1000
_journal_page_last     o1000
_journal_paper_category     QO
_journal_coeditor_code     TK2730
_publ_contact_author_name     'Prof. Uk Lee'
_publ_contact_author_address
;
 Department of Chemistry, Pukyong National University, 599-1 Daeyeon 3-dong
 Nam-gu, Busan 608-737, Republic of Korea
;
_publ_contact_author_email     'uklee@pknu.ac.kr'
_publ_contact_author_fax     '+82-51-629-5583'
_publ_contact_author_phone     '+82-51-629-5596'
_publ_section_title
;
5-Cyclopentyl-3-methylsulfinyl-2-phenyl-1-benzofuran
;
loop_
    _publ_author_name
    _publ_author_address
    'Choi, Hong Dae'
;
 Department of Chemistry, Dongeui University, San 24 Kaya-dong Busanjin-gu,
 Busan 614-714, Republic of Korea
;
    'Seo, Pil Ja'
;
 Department of Chemistry, Dongeui University, San 24 Kaya-dong Busanjin-gu,
 Busan 614-714, Republic of Korea
;
    'Son, Byeng Wha'
;
 Department of Chemistry, Pukyong National University, 599-1 Daeyeon 3-dong
 Nam-gu, Busan 608-737, Republic of Korea
;
    'Lee, Uk'
;
 Department of Chemistry, Pukyong National University, 599-1 Daeyeon 3-dong
 Nam-gu, Busan 608-737, Republic of Korea
;
_publ_section_synopsis     .
data_I
_chemical_name_systematic
;
5-Cyclopentyl-3-methylsulfinyl-2-phenyl-1-benzofuran
;
_chemical_name_common     ?
_chemical_formula_moiety     'C20 H20 O2 S'
_chemical_formula_sum     'C20 H20 O2 S'
_chemical_formula_iupac     'C20 H20 O2 S'
_chemical_formula_weight     324.42
_chemical_melting_point     ?
_symmetry_cell_setting     monoclinic
_symmetry_space_group_name_H-M     'P 21/c  '
_symmetry_space_group_name_Hall     ' -P 2ybc'
loop_
    _symmetry_equiv_pos_as_xyz
    'x, y, z'
    '-x, y+1/2, -z+1/2'
    '-x, -y, -z'
    'x, -y-1/2, z-1/2'
_cell_length_a     5.9586(7)
_cell_length_b     25.397(3)
_cell_length_c     10.7804(12)
_cell_angle_alpha     90.00
_cell_angle_beta     90.038(2)
_cell_angle_gamma     90.00
_cell_volume     1631.4(3)
_cell_formula_units_Z     4
_cell_measurement_reflns_used     3689
_cell_measurement_theta_min     2.48
_cell_measurement_theta_max     26.80
_cell_measurement_temperature     173(2)
_exptl_crystal_description     'block'
_exptl_crystal_colour     'colourless'
_exptl_crystal_size_max     0.34
_exptl_crystal_size_mid     0.15
_exptl_crystal_size_min     0.12
_exptl_crystal_density_diffrn     1.321
_exptl_crystal_density_meas     ?
_exptl_crystal_density_method     'not measured'
_exptl_crystal_F_000     688
_exptl_absorpt_coefficient_mu     0.206
_exptl_absorpt_correction_type     multi-scan
_exptl_absorpt_process_details     '(SADABS; Bruker, 2009)'
_exptl_absorpt_correction_T_min     0.9337
_exptl_absorpt_correction_T_max     0.9759
_exptl_special_details     ?
_diffrn_ambient_temperature     173(2)
_diffrn_radiation_type     MoK\a
_diffrn_radiation_wavelength     0.71073
_diffrn_radiation_source     'rotating anode'
_diffrn_radiation_monochromator     'graphite multilayer'
_diffrn_measurement_device_type     'Bruker SMART APEXII CCD'
_diffrn_measurement_method     '\f and \w scans'
_diffrn_detector_area_resol_mean     10.0
_diffrn_reflns_number     15888
_diffrn_reflns_av_R_equivalents     0.0426
_diffrn_reflns_av_sigmaI/netI     0.0346
_diffrn_reflns_theta_min     1.60
_diffrn_reflns_theta_max     27.55
_diffrn_reflns_theta_full     27.55
_diffrn_measured_fraction_theta_max     0.998
_diffrn_measured_fraction_theta_full     0.998
_diffrn_reflns_limit_h_min     -7
_diffrn_reflns_limit_h_max     7
_diffrn_reflns_limit_k_min     -33
_diffrn_reflns_limit_k_max     32
_diffrn_reflns_limit_l_min     -14
_diffrn_reflns_limit_l_max     13
_diffrn_standards_number     0
_diffrn_standards_interval_count     ?
_diffrn_standards_interval_time     ?
_diffrn_standards_decay_%     ?
_refine_special_details
;
 Refinement of F^2^ against ALL reflections.  The weighted R-factor wR and
 goodness of fit S are based on F^2^, conventional R-factors R are based
 on F, with F set to zero for negative F^2^. The threshold expression of
 F^2^ > 2sigma(F^2^) is used only for calculating R-factors(gt) etc. and is
 not relevant to the choice of reflections for refinement.  R-factors based
 on F^2^ are statistically about twice as large as those based on F, and R-
 factors based on ALL data will be even larger.
;
_reflns_number_total     3749
_reflns_number_gt     2998
_reflns_threshold_expression     I>2\s(I)
_refine_ls_structure_factor_coef     Fsqd
_refine_ls_matrix_type     full
_refine_ls_R_factor_all     0.0681
_refine_ls_R_factor_gt     0.0551
_refine_ls_wR_factor_gt     0.1320
_refine_ls_wR_factor_ref     0.1387
_refine_ls_goodness_of_fit_ref     1.060
_refine_ls_restrained_S_all     1.061
_refine_ls_number_reflns     3749
_refine_ls_number_parameters     228
_refine_ls_number_restraints     36
_refine_ls_hydrogen_treatment     constr
_refine_ls_weighting_scheme     calc
_refine_ls_weighting_details
         'calc w=1/[\s^2^(Fo^2^)+(0.0448P)^2^+1.8445P] where P=(Fo^2^+2Fc^2^)/3'
_atom_sites_solution_hydrogens     difmap
_atom_sites_solution_primary     direct
_atom_sites_solution_secondary     difmap
_refine_ls_shift/su_max     0.000
_refine_ls_shift/su_mean     0.000
_refine_diff_density_max     0.420
_refine_diff_density_min     -0.371
_refine_ls_extinction_method     none
_refine_ls_extinction_coef     ?
loop_
    _atom_type_symbol
    _atom_type_description
    _atom_type_scat_dispersion_real
    _atom_type_scat_dispersion_imag
    _atom_type_scat_source
    'C' 'C' 0.0033 0.0016
                         'International Tables Vol C Tables 4.2.6.8 and 6.1.1.4'
    'H' 'H' 0.0000 0.0000
                         'International Tables Vol C Tables 4.2.6.8 and 6.1.1.4'
    'O' 'O' 0.0106 0.0060
                         'International Tables Vol C Tables 4.2.6.8 and 6.1.1.4'
    'S' 'S' 0.1246 0.1234
                         'International Tables Vol C Tables 4.2.6.8 and 6.1.1.4'
_computing_data_collection     '<i>APEX2</i> (Bruker, 2009)'
_computing_cell_refinement     '<i>SAINT</i> (Bruker, 2009)'
_computing_data_reduction     '<i>SAINT</i> (Bruker, 2009)'
_computing_structure_solution     '<i>SHELXS97</i> (Sheldrick, 2008)'
_computing_structure_refinement     '<i>SHELXL97</i> (Sheldrick, 2008)'
_computing_molecular_graphics
        '<i>ORTEP-3</i> (Farrugia, 1997) and <i>DIAMOND</i> (Brandenburg, 1998)'
_computing_publication_material     '<i>SHELXL97</i> (Sheldrick, 2008)'
loop_
    _atom_site_type_symbol
    _atom_site_label
    _atom_site_fract_x
    _atom_site_fract_y
    _atom_site_fract_z
    _atom_site_U_iso_or_equiv
    _atom_site_adp_type
    _atom_site_calc_flag
    _atom_site_refinement_flags
    _atom_site_occupancy
    _atom_site_disorder_assembly
    _atom_site_disorder_group
    S S1 -0.00822(10) 0.27762(2) 0.59148(5) 0.03089(17) Uani d . 1 . .
    O O1 -0.0724(3) 0.43153(6) 0.54750(15) 0.0316(4) Uani d . 1 A .
    O O2 0.0353(4) 0.26204(7) 0.72244(17) 0.0452(5) Uani d . 1 C .
    C C1 0.0137(4) 0.34662(9) 0.5858(2) 0.0274(5) Uani d . 1 B .
    C C2 0.1643(4) 0.37906(9) 0.6581(2) 0.0291(5) Uani d . 1 . .
    C C3 0.3432(4) 0.37030(9) 0.7400(2) 0.0348(5) Uani d . 1 A .
    H H3 0.3856 0.3354 0.7616 0.042 Uiso calc R 1 . .
    C C4 0.4575(5) 0.41296(10) 0.7891(3) 0.0429(6) Uani d D 1 . .
    C C5 0.3859(5) 0.46426(10) 0.7584(2) 0.0429(6) Uani d . 1 A .
    H H5 0.4628 0.4934 0.7939 0.051 Uiso calc R 1 . .
    C C6 0.2092(4) 0.47403(9) 0.6792(2) 0.0364(6) Uani d . 1 . .
    H H6 0.1631 0.5088 0.6592 0.044 Uiso calc R 1 A .
    C C7 0.1034(4) 0.43049(9) 0.6309(2) 0.0300(5) Uani d . 1 A .
    C C8 -0.1229(4) 0.37977(9) 0.5210(2) 0.0294(5) Uani d . 1 . .
    C C9A 0.6772(5) 0.40623(12) 0.8627(3) 0.0267(9) Uani d PDU 0.675(8) A 1
    H H9A 0.8081 0.4161 0.8096 0.032 Uiso calc PR 0.675(8) A 1
    C C9B 0.5876(14) 0.4037(2) 0.9106(5) 0.052(3) Uani d PDU 0.325(8) A 1
    H H9B 0.4761 0.4041 0.9799 0.063 Uiso calc PR 0.325(8) A 2
    C C10A 0.6756(8) 0.44015(19) 0.9815(4) 0.0447(13) Uani d PDU 0.675(8) A 1
    H H10A 0.5346 0.4354 1.0287 0.054 Uiso calc PR 0.675(8) A 1
    H H10B 0.6956 0.4779 0.9620 0.054 Uiso calc PR 0.675(8) A 1
    C C10B 0.7683(15) 0.4454(4) 0.9408(8) 0.054(3) Uani d PDU 0.325(8) A 2
    H H10C 0.7012 0.4797 0.9635 0.065 Uiso calc PR 0.325(8) A 2
    H H10D 0.8749 0.4502 0.8713 0.065 Uiso calc PR 0.325(8) A 2
    C C11 0.8799(6) 0.41795(13) 1.0536(4) 0.0754(12) Uani d D 1 . .
    H H11A 1.0166 0.4387 1.0354 0.091 Uiso calc PR 0.675(8) A 1
    H H11B 0.8519 0.4189 1.1441 0.091 Uiso calc PR 0.675(8) A 1
    H H11C 1.0272 0.4340 1.0732 0.091 Uiso d PR 0.325(8) A 2
    H H11D 0.7826 0.4198 1.1279 0.091 Uiso d PR 0.325(8) A 2
    C C12 0.9068(5) 0.36158(11) 1.0090(3) 0.0431(6) Uani d . 1 A .
    H H12A 0.8976 0.3367 1.0796 0.052 Uiso calc R 1 . .
    H H12B 1.0534 0.3568 0.9673 0.052 Uiso calc R 1 . .
    C C13 0.7140(5) 0.35212(10) 0.9178(3) 0.0417(6) Uani d D 1 . .
    H H13A 0.7567 0.3263 0.8532 0.050 Uiso calc PR 0.675(8) A 1
    H H13B 0.5779 0.3394 0.9612 0.050 Uiso calc PR 0.675(8) A 1
    H H13C 0.7728 0.3422 0.8352 0.050 Uiso d PR 0.325(8) A 2
    H H13D 0.6146 0.3236 0.9481 0.050 Uiso d PR 0.325(8) A 2
    C C14 -0.3000(4) 0.37178(9) 0.4292(2) 0.0305(5) Uani d . 1 B 2
    C C15 -0.4765(4) 0.40780(10) 0.4209(2) 0.0356(5) Uani d . 1 B 2
    H H15 -0.4818 0.4372 0.4752 0.043 Uiso calc R 1 B 2
    C C16 -0.6434(4) 0.40057(12) 0.3334(3) 0.0444(6) Uani d . 1 B 2
    H H16 -0.7626 0.4253 0.3272 0.053 Uiso calc R 1 B 2
    C C17 -0.6375(5) 0.35756(13) 0.2550(3) 0.0483(7) Uani d . 1 B 2
    H H17 -0.7534 0.3524 0.1957 0.058 Uiso calc R 1 B 2
    C C18 -0.4623(5) 0.32203(12) 0.2631(2) 0.0448(6) Uani d . 1 B 2
    H H18 -0.4584 0.2925 0.2091 0.054 Uiso calc R 1 B 2
    C C19 -0.2934(4) 0.32909(10) 0.3487(2) 0.0366(5) Uani d . 1 B 2
    H H19 -0.1724 0.3048 0.3527 0.044 Uiso calc R 1 B 2
    C C20 0.2414(4) 0.26247(10) 0.5071(2) 0.0387(6) Uani d . 1 C 2
    H H20A 0.3681 0.2819 0.5428 0.058 Uiso calc R 1 C 2
    H H20B 0.2221 0.2727 0.4201 0.058 Uiso calc R 1 C 2
    H H20C 0.2710 0.2246 0.5121 0.058 Uiso calc R 1 C 2
loop_
    _atom_site_aniso_label
    _atom_site_aniso_U_11
    _atom_site_aniso_U_22
    _atom_site_aniso_U_33
    _atom_site_aniso_U_12
    _atom_site_aniso_U_13
    _atom_site_aniso_U_23
    S1 0.0364(3) 0.0241(3) 0.0322(3) -0.0045(2) -0.0029(2) 0.0024(2)
    O1 0.0363(9) 0.0261(8) 0.0324(9) 0.0025(7) -0.0072(7) 0.0017(6)
    O2 0.0682(13) 0.0342(10) 0.0330(10) -0.0025(9) 0.0011(9) 0.0087(8)
    C1 0.0324(12) 0.0235(10) 0.0262(11) -0.0018(8) -0.0006(9) 0.0013(8)
    C2 0.0358(12) 0.0264(11) 0.0251(11) -0.0014(9) -0.0013(9) 0.0008(9)
    C3 0.0471(14) 0.0244(11) 0.0328(12) 0.0012(10) -0.0112(11) 0.0026(9)
    C4 0.0603(17) 0.0283(12) 0.0400(14) -0.0025(11) -0.0204(13) 0.0010(10)
    C5 0.0616(17) 0.0264(12) 0.0406(14) -0.0038(11) -0.0191(13) -0.0029(10)
    C6 0.0496(15) 0.0241(11) 0.0354(13) 0.0012(10) -0.0070(11) 0.0015(10)
    C7 0.0363(12) 0.0284(11) 0.0254(11) 0.0013(9) -0.0025(9) 0.0008(9)
    C8 0.0314(11) 0.0295(12) 0.0273(11) -0.0011(9) 0.0011(9) 0.0006(9)
    C9A 0.0252(17) 0.0292(18) 0.0258(18) -0.0023(13) 0.0028(13) 0.0030(13)
    C9B 0.062(6) 0.046(5) 0.050(5) -0.011(4) -0.016(5) 0.003(4)
    C10A 0.041(3) 0.034(2) 0.059(3) 0.010(2) -0.026(2) -0.014(2)
    C10B 0.030(5) 0.045(5) 0.087(7) 0.002(4) -0.002(5) -0.018(5)
    C11 0.078(2) 0.0490(19) 0.100(3) 0.0152(17) -0.061(2) -0.0193(18)
    C12 0.0372(14) 0.0417(15) 0.0505(16) 0.0036(11) -0.0111(12) 0.0004(12)
    C13 0.0458(15) 0.0351(13) 0.0442(15) 0.0034(11) -0.0128(12) -0.0053(11)
    C14 0.0296(11) 0.0348(12) 0.0271(11) -0.0022(9) -0.0014(9) 0.0043(9)
    C15 0.0317(12) 0.0386(13) 0.0366(13) 0.0008(10) 0.0009(10) 0.0031(10)
    C16 0.0315(13) 0.0531(17) 0.0485(16) 0.0027(12) -0.0036(11) 0.0111(13)
    C17 0.0366(14) 0.067(2) 0.0408(15) -0.0094(13) -0.0133(12) 0.0061(14)
    C18 0.0473(16) 0.0527(17) 0.0343(14) -0.0065(13) -0.0079(12) -0.0051(12)
    C19 0.0366(13) 0.0394(14) 0.0338(13) -0.0003(10) -0.0040(10) -0.0007(10)
    C20 0.0446(14) 0.0322(13) 0.0395(14) 0.0034(11) -0.0004(11) -0.0018(10)
_geom_special_details
;
 All esds (except the esd in the dihedral angle between two l.s. planes)
 are estimated using the full covariance matrix.  The cell esds are taken
 into account individually in the estimation of esds in distances, angles
 and torsion angles; correlations between esds in cell parameters are only
 used when they are defined by crystal symmetry.  An approximate (isotropic)
 treatment of cell esds is used for estimating esds involving l.s. planes.
;
loop_
    _geom_bond_atom_site_label_1
    _geom_bond_atom_site_label_2
    _geom_bond_site_symmetry_2
    _geom_bond_distance
    _geom_bond_publ_flag
    S1 O2 . 1.4888(19) ?
    S1 C1 . 1.758(2) ?
    S1 C20 . 1.786(3) ?
    O1 C8 . 1.379(3) ?
    O1 C7 . 1.380(3) ?
    C1 C8 . 1.363(3) ?
    C1 C2 . 1.446(3) ?
    C2 C7 . 1.387(3) ?
    C2 C3 . 1.402(3) ?
    C3 C4 . 1.385(3) ?
    C3 H3 . 0.9500 ?
    C4 C5 . 1.410(4) ?
    C4 C9B . 1.539(4) ?
    C4 C9A . 1.540(4) ?
    C5 C6 . 1.377(4) ?
    C5 H5 . 0.9500 ?
    C6 C7 . 1.375(3) ?
    C6 H6 . 0.9500 ?
    C8 C14 . 1.461(3) ?
    C9A C13 . 1.513(4) ?
    C9A C10A . 1.544(4) ?
    C9A H9A . 1.0000 ?
    C9B C13 . 1.513(4) ?
    C9B C10B . 1.543(4) ?
    C9B H9B . 1.0000 ?
    C10A C11 . 1.550(2) ?
    C10A H10A . 0.9900 ?
    C10A H10B . 0.9900 ?
    C10B C11 . 1.551(2) ?
    C10B H10C . 0.9900 ?
    C10B H10D . 0.9900 ?
    C11 C12 . 1.519(4) ?
    C11 H11A . 0.9900 ?
    C11 H11B . 0.9900 ?
    C11 H11C . 0.9900 ?
    C11 H11D . 0.9900 ?
    C12 C13 . 1.530(4) ?
    C12 H12A . 0.9900 ?
    C12 H12B . 0.9900 ?
    C13 H13A . 0.9900 ?
    C13 H13B . 0.9900 ?
    C13 H13C . 0.9900 ?
    C13 H13D . 0.9900 ?
    C14 C19 . 1.389(3) ?
    C14 C15 . 1.397(3) ?
    C15 C16 . 1.382(4) ?
    C15 H15 . 0.9500 ?
    C16 C17 . 1.382(4) ?
    C16 H16 . 0.9500 ?
    C17 C18 . 1.383(4) ?
    C17 H17 . 0.9500 ?
    C18 C19 . 1.377(4) ?
    C18 H18 . 0.9500 ?
    C19 H19 . 0.9500 ?
    C20 H20A . 0.9800 ?
    C20 H20B . 0.9800 ?
    C20 H20C . 0.9800 ?
loop_
    _geom_angle_atom_site_label_1
    _geom_angle_atom_site_label_2
    _geom_angle_atom_site_label_3
    _geom_angle_site_symmetry_1
    _geom_angle_site_symmetry_3
    _geom_angle
    _geom_angle_publ_flag
    O2 S1 C1 . . 106.54(11) ?
    O2 S1 C20 . . 106.33(12) ?
    C1 S1 C20 . . 97.78(11) ?
    C8 O1 C7 . . 106.39(17) ?
    C8 C1 C2 . . 107.1(2) ?
    C8 C1 S1 . . 126.08(18) ?
    C2 C1 S1 . . 126.56(17) ?
    C7 C2 C3 . . 118.8(2) ?
    C7 C2 C1 . . 105.1(2) ?
    C3 C2 C1 . . 136.1(2) ?
    C4 C3 C2 . . 119.4(2) ?
    C4 C3 H3 . . 120.3 ?
    C2 C3 H3 . . 120.3 ?
    C3 C4 C5 . . 119.0(2) ?
    C3 C4 C9B . . 117.0(3) ?
    C5 C4 C9B . . 119.5(3) ?
    C3 C4 C9A . . 121.9(2) ?
    C5 C4 C9A . . 118.7(2) ?
    C9B C4 C9A . . 28.0(3) ?
    C6 C5 C4 . . 122.9(2) ?
    C6 C5 H5 . . 118.6 ?
    C4 C5 H5 . . 118.6 ?
    C7 C6 C5 . . 116.1(2) ?
    C7 C6 H6 . . 122.0 ?
    C5 C6 H6 . . 122.0 ?
    C6 C7 O1 . . 125.4(2) ?
    C6 C7 C2 . . 123.9(2) ?
    O1 C7 C2 . . 110.7(2) ?
    C1 C8 O1 . . 110.6(2) ?
    C1 C8 C14 . . 133.8(2) ?
    O1 C8 C14 . . 115.5(2) ?
    C13 C9A C4 . . 115.2(2) ?
    C13 C9A C10A . . 100.5(3) ?
    C4 C9A C10A . . 111.1(2) ?
    C13 C9A H9A . . 109.9 ?
    C4 C9A H9A . . 109.9 ?
    C10A C9A H9A . . 109.9 ?
    C13 C9B C4 . . 115.2(2) ?
    C13 C9B C10B . . 103.6(6) ?
    C4 C9B C10B . . 115.2(5) ?
    C13 C9B H9B . . 107.5 ?
    C4 C9B H9B . . 107.5 ?
    C10B C9B H9B . . 107.5 ?
    C9A C10A C11 . . 102.0(3) ?
    C9A C10A H10A . . 111.4 ?
    C11 C10A H10A . . 111.4 ?
    C9A C10A H10B . . 111.4 ?
    C11 C10A H10B . . 111.4 ?
    H10A C10A H10B . . 109.2 ?
    C9B C10B C11 . . 99.0(3) ?
    C9B C10B H10C . . 112.0 ?
    C11 C10B H10C . . 112.0 ?
    C9B C10B H10D . . 112.0 ?
    C11 C10B H10D . . 112.0 ?
    H10C C10B H10D . . 109.6 ?
    C12 C11 C10A . . 105.5(3) ?
    C12 C11 C10B . . 102.7(5) ?
    C10A C11 C10B . . 26.8(3) ?
    C12 C11 H11A . . 110.6 ?
    C10A C11 H11A . . 110.6 ?
    C10B C11 H11A . . 87.6 ?
    C12 C11 H11B . . 110.6 ?
    C10A C11 H11B . . 110.6 ?
    C10B C11 H11B . . 133.6 ?
    H11A C11 H11B . . 108.8 ?
    C12 C11 H11C . . 111.2 ?
    C10A C11 H11C . . 130.7 ?
    C10B C11 H11C . . 111.2 ?
    H11A C11 H11C . . 25.0 ?
    H11B C11 H11C . . 86.0 ?
    C12 C11 H11D . . 111.2 ?
    C10A C11 H11D . . 85.9 ?
    C10B C11 H11D . . 111.2 ?
    H11A C11 H11D . . 128.2 ?
    H11B C11 H11D . . 26.2 ?
    H11C C11 H11D . . 109.1 ?
    C11 C12 C13 . . 105.8(2) ?
    C11 C12 H12A . . 110.6 ?
    C13 C12 H12A . . 110.6 ?
    C11 C12 H12B . . 110.6 ?
    C13 C12 H12B . . 110.6 ?
    H12A C12 H12B . . 108.7 ?
    C9A C13 C9B . . 28.5(3) ?
    C9A C13 C12 . . 102.6(2) ?
    C9B C13 C12 . . 105.7(3) ?
    C9A C13 H13A . . 111.2 ?
    C9B C13 H13A . . 131.7 ?
    C12 C13 H13A . . 111.2 ?
    C9A C13 H13B . . 111.2 ?
    C9B C13 H13B . . 84.2 ?
    C12 C13 H13B . . 111.2 ?
    H13A C13 H13B . . 109.2 ?
    C9A C13 H13C . . 86.0 ?
    C9B C13 H13C . . 110.6 ?
    C12 C13 H13C . . 110.6 ?
    H13A C13 H13C . . 26.7 ?
    H13B C13 H13C . . 129.2 ?
    C9A C13 H13D . . 134.9 ?
    C9B C13 H13D . . 110.6 ?
    C12 C13 H13D . . 110.6 ?
    H13A C13 H13D . . 84.4 ?
    H13B C13 H13D . . 28.0 ?
    H13C C13 H13D . . 108.7 ?
    C19 C14 C15 . . 119.5(2) ?
    C19 C14 C8 . . 120.7(2) ?
    C15 C14 C8 . . 119.8(2) ?
    C16 C15 C14 . . 119.9(2) ?
    C16 C15 H15 . . 120.1 ?
    C14 C15 H15 . . 120.1 ?
    C17 C16 C15 . . 120.3(3) ?
    C17 C16 H16 . . 119.9 ?
    C15 C16 H16 . . 119.9 ?
    C16 C17 C18 . . 119.8(3) ?
    C16 C17 H17 . . 120.1 ?
    C18 C17 H17 . . 120.1 ?
    C19 C18 C17 . . 120.6(3) ?
    C19 C18 H18 . . 119.7 ?
    C17 C18 H18 . . 119.7 ?
    C18 C19 C14 . . 120.0(2) ?
    C18 C19 H19 . . 120.0 ?
    C14 C19 H19 . . 120.0 ?
    S1 C20 H20A . . 109.5 ?
    S1 C20 H20B . . 109.5 ?
    H20A C20 H20B . . 109.5 ?
    S1 C20 H20C . . 109.5 ?
    H20A C20 H20C . . 109.5 ?
    H20B C20 H20C . . 109.5 ?
loop_
    _geom_torsion_atom_site_label_1
    _geom_torsion_atom_site_label_2
    _geom_torsion_atom_site_label_3
    _geom_torsion_atom_site_label_4
    _geom_torsion_site_symmetry_1
    _geom_torsion_site_symmetry_2
    _geom_torsion_site_symmetry_3
    _geom_torsion_site_symmetry_4
    _geom_torsion
    _geom_torsion_publ_flag
    O2 S1 C1 C8 . . . . -139.2(2) ?
    C20 S1 C1 C8 . . . . 111.2(2) ?
    O2 S1 C1 C2 . . . . 34.2(2) ?
    C20 S1 C1 C2 . . . . -75.4(2) ?
    C8 C1 C2 C7 . . . . 0.5(2) ?
    S1 C1 C2 C7 . . . . -173.96(17) ?
    C8 C1 C2 C3 . . . . -178.4(3) ?
    S1 C1 C2 C3 . . . . 7.2(4) ?
    C7 C2 C3 C4 . . . . -1.5(4) ?
    C1 C2 C3 C4 . . . . 177.2(3) ?
    C2 C3 C4 C5 . . . . 2.1(4) ?
    C2 C3 C4 C9B . . . . 158.0(4) ?
    C2 C3 C4 C9A . . . . -170.2(2) ?
    C3 C4 C5 C6 . . . . -1.4(5) ?
    C9B C4 C5 C6 . . . . -156.7(5) ?
    C9A C4 C5 C6 . . . . 171.1(3) ?
    C4 C5 C6 C7 . . . . 0.2(4) ?
    C5 C6 C7 O1 . . . . -178.1(2) ?
    C5 C6 C7 C2 . . . . 0.3(4) ?
    C8 O1 C7 C6 . . . . 178.3(2) ?
    C8 O1 C7 C2 . . . . -0.3(2) ?
    C3 C2 C7 C6 . . . . 0.3(4) ?
    C1 C2 C7 C6 . . . . -178.8(2) ?
    C3 C2 C7 O1 . . . . 179.0(2) ?
    C1 C2 C7 O1 . . . . -0.1(3) ?
    C2 C1 C8 O1 . . . . -0.7(3) ?
    S1 C1 C8 O1 . . . . 173.79(16) ?
    C2 C1 C8 C14 . . . . 176.8(2) ?
    S1 C1 C8 C14 . . . . -8.7(4) ?
    C7 O1 C8 C1 . . . . 0.6(2) ?
    C7 O1 C8 C14 . . . . -177.40(19) ?
    C3 C4 C9A C13 . . . . -21.6(4) ?
    C5 C4 C9A C13 . . . . 166.1(3) ?
    C9B C4 C9A C13 . . . . 66.6(3) ?
    C3 C4 C9A C10A . . . . -135.0(4) ?
    C5 C4 C9A C10A . . . . 52.7(4) ?
    C9B C4 C9A C10A . . . . -46.8(5) ?
    C3 C4 C9B C13 . . . . 41.3(8) ?
    C5 C4 C9B C13 . . . . -162.9(5) ?
    C9A C4 C9B C13 . . . . -66.5(3) ?
    C3 C4 C9B C10B . . . . 161.8(6) ?
    C5 C4 C9B C10B . . . . -42.3(8) ?
    C9A C4 C9B C10B . . . . 54.1(9) ?
    C13 C9A C10A C11 . . . . 45.1(4) ?
    C4 C9A C10A C11 . . . . 167.5(3) ?
    C13 C9B C10B C11 . . . . -45.0(8) ?
    C4 C9B C10B C11 . . . . -171.7(5) ?
    C9A C10A C11 C12 . . . . -26.3(5) ?
    C9A C10A C11 C10B . . . . 61.3(9) ?
    C9B C10B C11 C12 . . . . 45.7(7) ?
    C9B C10B C11 C10A . . . . -53.6(5) ?
    C10A C11 C12 C13 . . . . -2.3(4) ?
    C10B C11 C12 C13 . . . . -29.8(5) ?
    C4 C9A C13 C9B . . . . -66.7(3) ?
    C10A C9A C13 C9B . . . . 52.8(5) ?
    C4 C9A C13 C12 . . . . -166.4(3) ?
    C10A C9A C13 C12 . . . . -47.0(3) ?
    C4 C9B C13 C9A . . . . 66.7(3) ?
    C10B C9B C13 C9A . . . . -60.1(7) ?
    C4 C9B C13 C12 . . . . 154.3(5) ?
    C10B C9B C13 C12 . . . . 27.5(6) ?
    C11 C12 C13 C9A . . . . 30.8(3) ?
    C11 C12 C13 C9B . . . . 1.6(5) ?
    C1 C8 C14 C19 . . . . -30.9(4) ?
    O1 C8 C14 C19 . . . . 146.6(2) ?
    C1 C8 C14 C15 . . . . 150.1(3) ?
    O1 C8 C14 C15 . . . . -32.5(3) ?
    C19 C14 C15 C16 . . . . 0.4(4) ?
    C8 C14 C15 C16 . . . . 179.5(2) ?
    C14 C15 C16 C17 . . . . 0.6(4) ?
    C15 C16 C17 C18 . . . . -0.8(4) ?
    C16 C17 C18 C19 . . . . 0.0(4) ?
    C17 C18 C19 C14 . . . . 1.0(4) ?
    C15 C14 C19 C18 . . . . -1.2(4) ?
    C8 C14 C19 C18 . . . . 179.7(2) ?
loop_
    _geom_hbond_atom_site_label_D
    _geom_hbond_atom_site_label_H
    _geom_hbond_atom_site_label_A
    _geom_hbond_site_symmetry_A
    _geom_hbond_distance_DH
    _geom_hbond_distance_HA
    _geom_hbond_distance_DA
    _geom_hbond_angle_DHA
    C19 H19 O2 4_565 0.95 2.53 3.324(3) 142
