# Supplementary material for: 5-Cyclo­pentyl-3-methyl­sulfinyl-2-phenyl-1-benzofuran
Source: Acta Crystallogr Sect E Struct Rep Online. 2011 Mar 31;67(Pt 4):o1000. doi: 10.1107/S1600536811010920 (PMC3099988; doi:10.1107/S1600536811010920)
Supplement: Supplementary file 2 [file e-67-o1000-Isup2.hkl]

# 
# h,k,l, Fc-squared, Fo-squared, sigma(Fo-squared) and status flag 
# 
data_I
_shelx_title ' 1072-3 IN P2(1)/C' 
_shelx_refln_list_code          4 
_shelx_F_calc_maximum      188.60 
_exptl_crystal_F_000       688.00 
_reflns_d_resolution_high  0.7683 
 
loop_ 
 _symmetry_equiv_pos_as_xyz 
 'x, y, z' 
 '-x, y+1/2, -z+1/2' 
 '-x, -y, -z' 
 'x, -y-1/2, z-1/2' 
 
_cell_length_a     5.9586 
_cell_length_b    25.3973 
_cell_length_c    10.7804 
_cell_angle_alpha  90.000 
_cell_angle_beta   90.038 
_cell_angle_gamma  90.000 
 
_shelx_F_squared_multiplier     1.000 
 
loop_ 
 _refln_index_h 
 _refln_index_k 
 _refln_index_l 
 _refln_F_squared_calc 
 _refln_F_squared_meas 
 _refln_F_squared_sigma 
 _refln_observed_status 
   1   0   0     3546.15     3843.90     64.52 o 
   2   0   0     1832.26     1789.34     29.00 o 
   3   0   0     3425.43     3401.04     53.24 o 
   4   0   0      292.63      265.46     10.04 o 
   5   0   0       18.84       28.32      4.62 o 
   6   0   0      354.18      351.63     14.40 o 
   7   0   0       31.99       33.43      7.96 o 
   1   1   0      136.50      123.15      2.58 o 
   2   1   0      248.74      238.64      4.93 o 
   3   1   0       16.89       14.24      1.91 o 
   4   1   0      193.16      202.60      8.84 o 
   5   1   0      119.78      127.71      5.72 o 
   6   1   0      373.74      375.46     11.61 o 
   7   1   0       20.24       12.96      4.77 o 
   0   2   0      438.44      396.51      4.51 o 
   1   2   0     5131.91     5180.11     51.22 o 
   2   2   0     1645.02     1615.51     18.88 o 
   3   2   0     2655.02     2555.37     29.52 o 
   4   2   0     2084.10     1934.11     25.14 o 
   5   2   0      459.91      431.52     10.24 o 
   6   2   0      164.91      184.68     11.44 o 
   7   2   0      223.12      247.74     10.64 o 
   1   3   0     1896.31     1820.08     19.65 o 
   2   3   0     1739.38     1723.90     26.73 o 
   3   3   0       16.77       32.58      2.48 o 
   4   3   0      521.90      528.00     10.50 o 
   5   3   0      195.93      222.39      7.27 o 
   6   3   0      145.16      158.65      7.22 o 
   7   3   0        3.24        9.08      4.87 o 
   0   4   0    14352.13    14144.51    193.37 o 
   1   4   0     4619.82     4627.73     71.88 o 
   2   4   0     1130.80     1088.53     13.57 o 
   3   4   0      134.76       98.89      3.62 o 
   4   4   0     1972.56     1892.14     24.25 o 
   5   4   0     1446.15     1425.88     20.97 o 
   6   4   0        7.20       12.72      3.06 o 
   7   4   0       10.62       17.61      5.61 o 
   1   5   0     2337.81     2310.39     24.40 o 
   2   5   0       58.33       54.09      2.31 o 
   3   5   0      232.85      222.71      5.42 o 
   4   5   0        6.08       14.48      2.14 o 
   5   5   0      144.87      134.52      5.48 o 
   6   5   0      247.00      239.14      8.72 o 
   7   5   0       74.91       75.06      8.35 o 
   0   6   0     9752.15    10023.88    137.95 o 
   1   6   0     2667.62     2688.44     28.25 o 
   2   6   0     2728.82     2671.61     29.14 o 
   3   6   0        2.06       28.11      4.53 o 
   4   6   0       11.32        6.57      1.78 o 
   5   6   0        0.02        0.74      1.87 o 
   6   6   0       13.37       17.72      3.45 o 
   7   6   0       14.52        7.12      4.13 o 
   1   7   0      688.18      700.17      9.20 o 
   2   7   0      178.20      195.94      4.47 o 
   3   7   0       85.16       82.16      3.45 o 
   4   7   0       21.02       21.81      2.37 o 
   5   7   0       24.83       23.70      3.36 o 
   6   7   0        1.55        1.20      2.39 o 
   7   7   0        8.31       10.73      5.40 o 
   0   8   0     1408.35     1541.60     24.27 o 
   1   8   0      669.76      690.38     10.64 o 
   2   8   0      680.14      828.34     14.14 o 
   3   8   0      429.95      386.34      7.56 o 
   4   8   0        0.14        7.29      1.72 o 
   5   8   0       99.14       96.61      5.36 o 
   6   8   0      124.20      128.45      6.73 o 
   7   8   0       20.09       24.93      7.89 o 
   1   9   0     2171.52     2044.88     24.51 o 
   2   9   0       21.46       25.14      1.93 o 
   3   9   0      148.12      163.93      4.75 o 
   4   9   0       29.67       28.15      2.68 o 
   5   9   0        5.43        4.28      2.29 o 
   6   9   0      213.86      231.18     21.12 o 
   7   9   0       61.49       45.81     10.36 o 
   0  10   0     2313.08     2557.54     38.88 o 
   1  10   0     2055.41     2191.94     24.35 o 
   2  10   0      152.86      165.45      4.36 o 
   3  10   0      949.89      974.68     16.42 o 
   4  10   0       30.17       39.39      3.05 o 
   5  10   0        0.15       -0.50      2.01 o 
   6  10   0       84.12      104.09      9.65 o 
   7  10   0        0.08       -0.83      5.10 o 
   1  11   0      798.85      796.95     11.35 o 
   2  11   0      118.74      134.35      4.11 o 
   3  11   0       45.94       50.25      2.96 o 
   4  11   0        1.98        1.21      1.77 o 
   5  11   0       37.98       37.96      3.94 o 
   6  11   0        2.40       -1.05      4.03 o 
   7  11   0        5.33        3.92      5.19 o 
   0  12   0      257.15      381.97     24.31 o 
   1  12   0      260.75      286.66      5.78 o 
   2  12   0      356.20      490.41      9.06 o 
   3  12   0      214.46      248.27      8.28 o 
   4  12   0      111.87      122.25      5.49 o 
   5  12   0      150.99      158.52      8.68 o 
   6  12   0       62.18       67.23     10.10 o 
   7  12   0       20.03       29.79      6.89 o 
   1  13   0      131.57      145.97      4.16 o 
   2  13   0      401.61      402.59      9.44 o 
   3  13   0       11.22        8.13      1.84 o 
   4  13   0      129.69      126.05      5.68 o 
   5  13   0      147.42      159.44     11.77 o 
   6  13   0       84.21       77.94     17.76 o 
   7  13   0        5.53        4.37      5.17 o 
   0  14   0     1761.39     1859.89     31.28 o 
   1  14   0     3168.80     3260.46     35.91 o 
   2  14   0      960.74      979.15     14.05 o 
   3  14   0      718.93      729.88     18.32 o 
   4  14   0       46.79       58.80      5.41 o 
   5  14   0        1.27       -1.64      4.18 o 
   6  14   0        4.53        1.91      4.12 o 
   7  14   0       11.20       11.09      6.93 o 
   1  15   0        5.66        6.20      1.50 o 
   2  15   0      206.39      203.15      5.44 o 
   3  15   0        8.30       21.23      2.60 o 
   4  15   0       53.00       52.80      4.56 o 
   5  15   0        0.34        1.94      3.68 o 
   6  15   0       11.40       16.03      6.69 o 
   0  16   0      542.41      517.22     12.83 o 
   1  16   0       25.24       48.02      2.83 o 
   2  16   0      843.73      795.76     17.21 o 
   3  16   0      596.80      569.96     19.06 o 
   4  16   0      763.39      740.92     17.00 o 
   5  16   0      622.43      632.78     26.50 o 
   6  16   0      191.00      211.93     16.95 o 
   1  17   0        4.42        1.61      1.39 o 
   2  17   0       13.19       11.83      2.00 o 
   3  17   0       71.99       77.29      4.50 o 
   4  17   0        8.30        6.12      2.78 o 
   5  17   0        1.10        0.03      3.33 o 
   6  17   0        2.83        7.12      4.50 o 
   1  18   0      910.52      863.51     13.56 o 
   2  18   0      386.73      370.32      8.10 o 
   3  18   0      470.80      478.90     11.56 o 
   4  18   0      331.87      333.42     13.20 o 
   5  18   0      142.86      151.00     10.78 o 
   6  18   0      119.76      144.87     11.54 o 
   1  19   0       46.70       61.22      3.94 o 
   2  19   0       89.11       87.08      4.50 o 
   3  19   0      144.48      141.99     10.16 o 
   4  19   0       87.19       93.33      9.73 o 
   5  19   0       30.19       28.71      5.93 o 
   6  19   0       47.46       42.75      7.44 o 
   0  20   0     1983.17     2153.54     50.34 o 
   1  20   0     1106.32     1073.47     16.31 o 
   2  20   0      154.92      142.01      5.28 o 
   3  20   0       19.94       18.94      3.62 o 
   4  20   0       30.64       30.45      5.49 o 
   5  20   0       10.82       14.78      5.02 o 
   6  20   0       21.34       23.38      8.44 o 
   1  21   0       23.03       41.10      8.55 o 
   2  21   0      149.76      139.89      6.26 o 
   3  21   0       11.94       21.54      3.84 o 
   4  21   0       21.37        9.72      4.17 o 
   5  21   0       20.21       24.35      6.05 o 
   0  22   0      401.83      490.15     21.57 o 
   1  22   0      184.82      183.68      6.19 o 
   2  22   0      258.62      255.39     11.25 o 
   3  22   0      258.34      268.62     11.77 o 
   4  22   0      184.57      205.41     12.05 o 
   5  22   0       19.99       20.21      5.79 o 
   1  23   0       65.82       77.94      4.42 o 
   2  23   0        2.08        0.46      2.24 o 
   3  23   0        0.10        0.16      2.67 o 
   4  23   0       28.02       26.20      5.70 o 
   5  23   0        6.96        9.76      5.02 o 
   0  24   0      100.26      139.58      8.17 o 
   1  24   0      358.57      386.10     10.66 o 
   2  24   0       94.18      106.45      6.81 o 
   3  24   0      239.46      268.69     14.00 o 
   4  24   0      126.54      136.80     10.39 o 
   5  24   0       64.29       73.38      8.94 o 
   1  25   0      110.59      126.79      6.43 o 
   2  25   0        1.91       -0.45      2.45 o 
   3  25   0       11.82        5.85      3.81 o 
   4  25   0        0.03       -1.97      3.54 o 
   5  25   0        2.08        3.98      5.50 o 
   0  26   0        1.20       22.30      4.40 o 
   1  26   0      429.84      433.79     14.54 o 
   2  26   0      107.61       99.15      6.99 o 
   3  26   0        0.60        4.30      3.65 o 
   4  26   0        0.57       -0.26      3.90 o 
   1  27   0        0.99       11.48      3.34 o 
   2  27   0        0.00       -0.34      2.77 o 
   3  27   0       13.44       13.26      4.82 o 
   4  27   0       11.36       11.45      5.18 o 
   0  28   0       14.92       31.11      7.20 o 
   1  28   0       31.91       36.78      4.94 o 
   2  28   0       38.15       47.04      5.78 o 
   3  28   0       14.74       16.81      5.25 o 
   4  28   0       23.85       38.25      7.24 o 
   1  29   0       24.01       31.54      6.33 o 
   2  29   0       32.81       40.71      5.61 o 
   3  29   0        0.00       -0.57      3.75 o 
   0  30   0        6.76       12.67      6.25 o 
   1  30   0       48.69       44.31      7.25 o 
   2  30   0       61.46       68.13      7.99 o 
   3  30   0       18.44       39.58      7.49 o 
   1  31   0        8.50        4.46      4.50 o 
   2  31   0       16.99       14.59     10.19 o 
   0  32   0      357.58      354.78     29.26 o 
   1  32   0       24.72       25.08      6.70 o 
  -7   1   1        8.47        8.74      3.66 o 
  -6   1   1        6.58        3.68      3.22 o 
  -5   1   1       16.93       12.18      2.64 o 
  -4   1   1      156.15      179.75      5.89 o 
  -3   1   1       60.37       83.97      3.61 o 
  -2   1   1     1449.83     1388.85     16.80 o 
  -1   1   1     5488.97     5306.72     57.40 o 
   0   1   1     2277.37     2305.88     20.07 o 
   1   1   1       46.10      242.45      6.23 o 
   2   1   1      205.16      233.99     10.61 o 
   3   1   1      311.10      375.09      7.46 o 
   4   1   1      517.69      458.10      9.53 o 
   5   1   1       20.36       17.73      2.91 o 
   6   1   1      100.48      106.91      5.94 o 
   7   1   1        4.14        6.92      4.31 o 
  -7   2   1       49.36       38.48      5.47 o 
  -6   2   1       10.30        8.91      3.60 o 
  -5   2   1      281.45      256.24      7.80 o 
  -4   2   1        3.40        1.83      1.72 o 
  -3   2   1       40.81       32.53      2.46 o 
  -2   2   1      105.28       89.67      3.03 o 
  -1   2   1       97.80      332.60     54.33 o 
   0   2   1     2343.66     2561.15     23.99 o 
   1   2   1     8752.10     8683.45     83.82 o 
   2   2   1      228.11      201.98      4.42 o 
   3   2   1        1.49        2.93      1.36 o 
   4   2   1        2.42       -0.54      1.59 o 
   5   2   1        3.96       10.29      2.55 o 
   6   2   1       54.53       56.89      4.74 o 
   7   2   1        2.13       -3.53      3.61 o 
  -7   3   1      229.25      260.06     11.13 o 
  -6   3   1       22.79       30.11      4.65 o 
  -5   3   1      214.35      213.84      8.70 o 
  -4   3   1      374.31      337.87      8.84 o 
  -3   3   1      668.72      667.10     11.95 o 
  -2   3   1      284.10      263.29      5.08 o 
  -1   3   1       83.50      104.68      2.78 o 
   0   3   1     2590.04     2699.55     25.28 o 
   1   3   1      414.61      399.93      5.37 o 
   2   3   1       38.43       44.86      2.30 o 
   3   3   1      544.65      610.17     10.12 o 
   4   3   1      153.42      154.05      5.38 o 
   5   3   1       27.84       30.16      3.38 o 
   6   3   1      641.81      624.30     17.00 o 
   7   3   1       11.39       29.64      7.58 o 
  -7   4   1       21.24       19.19      4.33 o 
  -6   4   1       72.66       75.30      5.39 o 
  -5   4   1        1.56       16.99      3.65 o 
  -4   4   1      211.42      201.47      5.89 o 
  -3   4   1       83.41      108.34      6.10 o 
  -2   4   1       33.38       60.28      3.36 o 
  -1   4   1     6775.67     6562.84     70.59 o 
   0   4   1     3471.07     3650.73     36.51 o 
   1   4   1      584.62      687.58     31.47 o 
   2   4   1      619.16      640.39     12.33 o 
   3   4   1     1294.86     1316.14     19.58 o 
   4   4   1      120.10      124.28      5.51 o 
   5   4   1      547.53      491.24     17.06 o 
   6   4   1       83.27      100.37      5.82 o 
   7   4   1        4.40        4.40      3.84 o 
  -7   5   1       26.94       26.05      4.84 o 
  -6   5   1      107.75       96.41      7.53 o 
  -5   5   1      283.51      264.53      8.41 o 
  -4   5   1      652.07      620.04     11.11 o 
  -3   5   1      621.19      613.09      9.96 o 
  -2   5   1      241.65      274.82      5.20 o 
  -1   5   1     3388.80     3134.15     30.01 o 
   0   5   1      516.10      482.14      7.06 o 
   1   5   1       52.85       93.48      9.09 o 
   2   5   1     1140.88     1126.89     14.89 o 
   3   5   1      799.43      814.70     12.05 o 
   4   5   1      250.30      254.42      6.52 o 
   5   5   1      423.24      403.01      9.32 o 
   6   5   1        1.85        2.84      4.27 o 
   7   5   1       67.28       79.60     10.24 o 
  -7   6   1        4.67       11.31      5.07 o 
  -6   6   1       91.57       93.41      6.59 o 
  -5   6   1      254.12      223.89      7.82 o 
  -4   6   1      204.56      164.22      5.30 o 
  -3   6   1     2064.36     1994.34     23.97 o 
  -2   6   1      908.49      881.88     22.59 o 
  -1   6   1       75.62       98.61      6.40 o 
   0   6   1     2242.19     2315.36     24.25 o 
   1   6   1     1543.65     1431.17     16.07 o 
   2   6   1      106.13       85.78      3.90 o 
   3   6   1       77.83      121.73     15.00 o 
   4   6   1        2.13        6.18      2.13 o 
   5   6   1       55.37       76.64      4.25 o 
   6   6   1       69.38       78.49      6.69 o 
   7   6   1       32.70       39.51      7.22 o 
  -7   7   1       54.07       50.55      7.42 o 
  -6   7   1       76.29       77.48      6.05 o 
  -5   7   1       41.68       37.68      3.81 o 
  -4   7   1      104.87       85.98      3.97 o 
  -3   7   1      760.82      700.11     11.35 o 
  -2   7   1     2211.70     2147.58     24.10 o 
  -1   7   1     1211.60     1140.25     18.30 o 
   0   7   1     2572.60     2391.96     25.25 o 
   1   7   1     3704.38     3522.09     41.63 o 
   2   7   1     2182.96     2140.95     26.13 o 
   3   7   1       15.80       23.26      6.78 o 
   4   7   1      584.53      544.58     10.24 o 
   5   7   1        2.74        2.67      1.90 o 
   6   7   1        2.50        1.06      3.01 o 
   7   7   1       19.06       11.08      5.56 o 
  -7   8   1      129.37       98.23      8.16 o 
  -6   8   1       48.44       54.52      4.81 o 
  -5   8   1      154.46      128.59      6.62 o 
  -4   8   1      249.22      228.22      6.22 o 
  -3   8   1      667.00      644.10     12.14 o 
  -2   8   1     2261.08     2233.82     29.63 o 
  -1   8   1      501.40      486.38      7.28 o 
   0   8   1      491.78      507.88      7.26 o 
   1   8   1      948.21      891.42     11.28 o 
   2   8   1      469.96      488.92      8.19 o 
   3   8   1       41.36       58.71      3.90 o 
   4   8   1      102.46      114.34      4.50 o 
   5   8   1      190.66      189.50      7.05 o 
   6   8   1       14.84       13.15      4.01 o 
   7   8   1        7.07        3.89      4.93 o 
  -7   9   1       57.88       57.86     13.02 o 
  -6   9   1      209.78      229.81      8.83 o 
  -5   9   1      124.28      110.05      6.30 o 
  -4   9   1      114.37      111.16      5.67 o 
  -3   9   1       75.46       67.85      3.26 o 
  -2   9   1      260.89      262.00      5.30 o 
  -1   9   1      319.86      308.82      5.55 o 
   0   9   1     4464.05     4427.94     49.22 o 
   1   9   1      295.90      279.59      6.59 o 
   2   9   1      239.65      278.06      5.53 o 
   3   9   1      467.27      473.37      8.60 o 
   4   9   1      446.10      408.56      8.67 o 
   5   9   1      178.07      179.95      8.92 o 
   6   9   1      156.55      149.47     11.07 o 
   7   9   1       57.37       49.93      8.18 o 
  -7  10   1       33.27       44.60      8.71 o 
  -6  10   1       60.84       60.39      5.22 o 
  -5  10   1       39.00       60.32      4.98 o 
  -4  10   1      485.69      471.77     10.79 o 
  -3  10   1      299.08      256.67      5.87 o 
  -2  10   1       98.92       83.42      3.59 o 
  -1  10   1      300.62      308.01      5.73 o 
   0  10   1     5048.00     5207.90     52.87 o 
   1  10   1      327.52      345.80      6.02 o 
   2  10   1      142.90       90.23      3.17 o 
   3  10   1       50.12       44.98      2.69 o 
   4  10   1       61.01       78.21      4.63 o 
   5  10   1      588.98      534.08     14.36 o 
   6  10   1      243.57      210.43     12.99 o 
   7  10   1       17.01        8.88      6.82 o 
  -7  11   1       97.44       97.59     10.18 o 
  -6  11   1      337.77      365.89     11.22 o 
  -5  11   1       42.71       65.44      7.04 o 
  -4  11   1      608.35      581.11     12.44 o 
  -3  11   1      397.85      367.57      7.36 o 
  -2  11   1      189.87      191.07      4.78 o 
  -1  11   1     2320.69     2249.25     27.79 o 
   0  11   1     1442.43     1495.19     18.33 o 
   1  11   1      969.02     1025.61     13.38 o 
   2  11   1      440.57      414.07      8.95 o 
   3  11   1      477.26      459.65      9.29 o 
   4  11   1       24.99       31.34      3.24 o 
   5  11   1      973.83      851.95     24.64 o 
   6  11   1       10.77       10.99      5.10 o 
   7  11   1      143.53      178.33     16.70 o 
  -7  12   1       82.40      106.04     10.43 o 
  -6  12   1      195.11      184.96     12.16 o 
  -5  12   1        0.78       -0.35      2.10 o 
  -4  12   1      278.09      248.72      7.86 o 
  -3  12   1      787.91      731.89     17.08 o 
  -2  12   1     1247.18     1273.52     16.71 o 
  -1  12   1      317.07      382.87      9.44 o 
   0  12   1     1633.09     1623.45     19.21 o 
   1  12   1     2763.90     2662.75     42.13 o 
   2  12   1     1447.54     1466.33     18.62 o 
   3  12   1      209.03      218.71      5.76 o 
   4  12   1      222.90      226.53      6.95 o 
   5  12   1        2.92        7.22      3.90 o 
   6  12   1       16.23       21.53      8.06 o 
   7  12   1        0.30        3.30      6.96 o 
  -7  13   1        0.14        1.45      5.03 o 
  -6  13   1        0.23       -0.33      3.98 o 
  -5  13   1      470.62      416.99     15.38 o 
  -4  13   1      876.38      855.64     21.41 o 
  -3  13   1     1005.17      963.72     16.42 o 
  -2  13   1     2554.67     2436.99     40.49 o 
  -1  13   1      158.37      204.91     10.65 o 
   0  13   1      311.58      290.23      5.80 o 
   1  13   1     2615.16     2595.17     29.37 o 
   2  13   1      520.55      559.64     10.17 o 
   3  13   1      324.29      336.58      7.32 o 
   4  13   1      453.96      424.65     10.04 o 
   5  13   1      112.18      126.28     12.83 o 
   6  13   1       57.62       51.42     17.43 o 
   7  13   1        4.37        2.50      5.80 o 
  -7  14   1       57.60       57.21     15.13 o 
  -6  14   1        8.24        3.65      4.16 o 
  -5  14   1      107.68      100.42      5.94 o 
  -4  14   1      147.96      158.36      8.50 o 
  -3  14   1      300.49      273.46      7.80 o 
  -2  14   1      301.88      312.67      7.41 o 
  -1  14   1       17.52       56.97      7.13 o 
   0  14   1      420.33      373.77      7.44 o 
   1  14   1     1577.39     1484.69     20.20 o 
   2  14   1      861.03      892.98     13.23 o 
   3  14   1      159.56      169.91      5.92 o 
   4  14   1      723.63      649.35     25.25 o 
   5  14   1       53.15       40.31      6.20 o 
   6  14   1        0.68       -3.72      3.72 o 
   7  14   1        1.34       -2.30      7.23 o 
  -6  15   1       63.18       52.09      8.18 o 
  -5  15   1      476.58      450.77     14.66 o 
  -4  15   1      209.86      194.42     10.41 o 
  -3  15   1      169.79      157.98      7.41 o 
  -2  15   1       53.06       35.93      2.62 o 
  -1  15   1       28.03       24.29      2.20 o 
   0  15   1      276.58      275.77      6.03 o 
   1  15   1        0.66        2.79      1.26 o 
   2  15   1       17.29       23.72      2.18 o 
   3  15   1       57.53       57.16      3.42 o 
   4  15   1      557.99      509.35     15.85 o 
   5  15   1        0.35        5.89      3.93 o 
   6  15   1       15.82        3.67      4.44 o 
  -6  16   1        7.16        2.72      4.30 o 
  -5  16   1       30.11       25.58      4.98 o 
  -4  16   1       10.80       10.30      2.74 o 
  -3  16   1      196.41      185.50      6.69 o 
  -2  16   1      285.58      240.06      6.13 o 
  -1  16   1      498.94      523.52     11.22 o 
   0  16   1        2.69        3.31      1.28 o 
   1  16   1      251.57      234.46      5.75 o 
   2  16   1        4.28        8.90      1.79 o 
   3  16   1        3.95        1.58      2.34 o 
   4  16   1       32.29       30.55      5.31 o 
   5  16   1      199.79      188.46     11.68 o 
   6  16   1       70.16       62.88      9.69 o 
  -6  17   1       37.04       29.69      6.76 o 
  -5  17   1      166.35      142.50     10.52 o 
  -4  17   1       29.31       35.39      3.93 o 
  -3  17   1        0.02        2.49      1.82 o 
  -2  17   1      109.27      115.84      4.42 o 
  -1  17   1      973.32      938.41     14.95 o 
   0  17   1     1346.55     1392.60     18.49 o 
   1  17   1       62.60       77.41      3.65 o 
   2  17   1       11.15       11.36      1.93 o 
   3  17   1        0.01        2.05      1.94 o 
   4  17   1      284.16      298.10     13.59 o 
   5  17   1       20.11       17.52      5.76 o 
   6  17   1        6.10        8.11      5.77 o 
  -6  18   1        3.23        4.43      6.03 o 
  -5  18   1        0.88       -0.16      4.65 o 
  -4  18   1       16.43       23.71      4.91 o 
  -3  18   1        7.36        9.14      2.37 o 
  -2  18   1        0.01        2.51      1.62 o 
  -1  18   1      710.48      693.49     11.78 o 
   0  18   1      128.66      164.74      5.06 o 
   1  18   1      127.42      134.91      4.74 o 
   2  18   1       44.96       47.20      3.06 o 
   3  18   1       30.49       22.00      3.41 o 
   4  18   1      463.30      429.75     19.15 o 
   5  18   1       10.28       11.47      5.37 o 
   6  18   1       19.30       29.32      6.55 o 
  -6  19   1        2.97        4.36      4.69 o 
  -5  19   1       16.01       13.93      4.78 o 
  -4  19   1       22.12       26.33      4.37 o 
  -3  19   1       12.96       10.09      2.51 o 
  -2  19   1      584.70      527.41     10.36 o 
  -1  19   1      249.42      316.87      8.58 o 
   0  19   1      119.87      130.94      4.76 o 
   1  19   1      971.70      856.76     13.68 o 
   2  19   1      225.36      197.22      6.94 o 
   3  19   1       63.23       49.83      4.73 o 
   4  19   1        1.53        2.42      3.14 o 
   5  19   1       26.90       43.74      6.80 o 
   6  19   1       20.30       17.33      6.53 o 
  -6  20   1       11.97       11.10      5.57 o 
  -5  20   1       12.97       10.88      4.93 o 
  -4  20   1       46.80       38.95      4.98 o 
  -3  20   1        1.00        5.22      2.27 o 
  -2  20   1      211.83      197.78      8.57 o 
  -1  20   1      425.21      429.34      9.19 o 
   0  20   1       30.50       40.12      3.08 o 
   1  20   1        0.00        9.35      6.55 o 
   2  20   1      173.41      163.64      6.53 o 
   3  20   1      112.32      129.61      7.14 o 
   4  20   1       63.79       57.80     11.49 o 
   5  20   1       18.77       14.59      4.89 o 
   6  20   1        1.87       -2.61      4.19 o 
  -5  21   1      225.21      204.27     12.96 o 
  -4  21   1       23.51       28.16      4.79 o 
  -3  21   1        4.17        8.07      3.27 o 
  -2  21   1        6.37        9.63      2.47 o 
  -1  21   1     1752.54     1581.45     27.12 o 
   0  21   1      970.03      906.15     14.67 o 
   1  21   1       23.80       45.74      3.84 o 
   2  21   1      117.78      118.80      8.10 o 
   3  21   1      183.66      198.75     14.99 o 
   4  21   1       18.82       26.64      5.73 o 
   5  21   1       25.24       32.58      6.29 o 
  -5  22   1      187.78      194.14     12.76 o 
  -4  22   1       11.24       15.44      3.95 o 
  -3  22   1       17.10       11.71      3.42 o 
  -2  22   1       16.34       11.71      2.64 o 
  -1  22   1      168.81      210.62      9.25 o 
   0  22   1      109.55      143.17      7.65 o 
   1  22   1      513.60      507.23     15.97 o 
   2  22   1       89.18       84.00      5.21 o 
   3  22   1       18.25       26.88      5.02 o 
   4  22   1      426.71      396.53     39.06 o 
   5  22   1       21.21       27.30      6.17 o 
  -5  23   1        1.48        4.20      4.79 o 
  -4  23   1       41.62       51.64      7.15 o 
  -3  23   1      160.07      152.99      8.33 o 
  -2  23   1      201.90      196.85     12.96 o 
  -1  23   1        0.70        8.49      2.46 o 
   0  23   1        1.54        5.74      2.02 o 
   1  23   1      179.09      183.91     10.43 o 
   2  23   1      343.31      306.52     14.46 o 
   3  23   1      137.74      143.56      9.61 o 
   4  23   1      110.59      109.34     12.05 o 
   5  23   1       14.49        9.76      5.22 o 
  -5  24   1       89.43       96.38      9.92 o 
  -4  24   1        6.11        1.73      3.91 o 
  -3  24   1        4.71        8.02      3.28 o 
  -2  24   1        4.29        2.95      2.85 o 
  -1  24   1       11.08       11.84      2.51 o 
   0  24   1      157.16      152.79      6.03 o 
   1  24   1        8.00        9.85      2.73 o 
   2  24   1        6.02        7.69      2.98 o 
   3  24   1      149.89      145.58     11.10 o 
   4  24   1       45.10       36.98     10.73 o 
   5  24   1       13.31       16.83      6.29 o 
  -5  25   1      113.68      144.72     11.94 o 
  -4  25   1       15.83       14.79      6.59 o 
  -3  25   1        3.37        7.77      3.31 o 
  -2  25   1      416.24      409.56     20.99 o 
  -1  25   1        5.66       11.94      2.68 o 
   0  25   1        0.81        4.59      2.63 o 
   1  25   1      304.58      320.05     10.03 o 
   2  25   1      226.41      257.89     10.21 o 
   3  25   1      274.88      295.89     18.22 o 
   4  25   1      196.73      205.79     12.66 o 
   5  25   1       44.54       49.73      7.94 o 
  -4  26   1       55.03       55.59      7.74 o 
  -3  26   1       47.32       60.97      6.25 o 
  -2  26   1       57.08       59.92      5.91 o 
  -1  26   1      131.30      151.81      8.50 o 
   0  26   1       17.61       16.39      3.39 o 
   1  26   1      268.80      298.26      9.99 o 
   2  26   1       18.61       16.19      3.85 o 
   3  26   1        8.59       14.27      4.69 o 
   4  26   1       38.54       50.31      7.62 o 
  -4  27   1        0.06        1.59      4.34 o 
  -3  27   1      177.48      192.74     10.07 o 
  -2  27   1      349.20      391.83     13.25 o 
  -1  27   1      208.38      216.85     16.47 o 
   0  27   1      119.60      109.69      6.64 o 
   1  27   1      637.85      631.29     16.47 o 
   2  27   1      367.41      404.49     15.91 o 
   3  27   1       96.19       99.01      8.85 o 
   4  27   1       58.94       73.09      8.92 o 
  -4  28   1       38.48       38.34      7.09 o 
  -3  28   1       49.76       57.13      7.77 o 
  -2  28   1       78.72       68.99      6.49 o 
  -1  28   1       53.44       62.14      7.63 o 
   0  28   1       43.61       47.77      5.80 o 
   1  28   1        0.15       15.66      4.32 o 
   2  28   1       54.86       57.78      7.13 o 
   3  28   1       14.32       20.27      7.41 o 
   4  28   1       55.04       58.96      9.40 o 
  -3  29   1       37.65       40.82      6.89 o 
  -2  29   1      216.94      215.02     11.72 o 
  -1  29   1      109.53      107.09      9.55 o 
   0  29   1       72.63       65.70      6.75 o 
   1  29   1      194.73      191.18     19.83 o 
   2  29   1      175.43      165.28     11.16 o 
   3  29   1       61.69       62.88      8.01 o 
  -3  30   1       41.34       28.43      6.29 o 
  -2  30   1       17.63       22.74      6.10 o 
  -1  30   1        9.27       13.93      5.13 o 
   0  30   1      187.18      235.19     13.47 o 
   1  30   1        2.78       11.47      5.70 o 
   2  30   1        4.40       13.76      4.90 o 
   3  30   1        0.97        1.52      3.93 o 
  -2  31   1       32.32       42.45      8.98 o 
  -1  31   1      205.08      229.66     13.86 o 
   0  31   1      212.62      231.86     13.92 o 
   1  31   1       44.50       52.28      9.88 o 
   2  31   1      150.19      160.98     11.47 o 
  -1  32   1       47.98       44.21      7.97 o 
   0  32   1        1.19        2.92      4.79 o 
   1  32   1       19.99       22.62      7.72 o 
  -7   0   2      146.88      152.26     12.17 o 
  -6   0   2      385.69      376.83     18.82 o 
  -5   0   2      204.01      191.15      9.14 o 
  -4   0   2      277.05      271.19      9.67 o 
  -3   0   2      878.90      954.52     19.21 o 
  -2   0   2       49.66       51.42      3.30 o 
  -1   0   2    35568.17    31420.72   1451.38 o 
   0   0   2      797.04      760.71     15.00 o 
   1   0   2      936.73     1545.36     42.91 o 
   2   0   2      177.22      184.89      5.87 o 
   3   0   2     1144.87     1205.79     22.92 o 
   4   0   2      196.61      197.90      8.40 o 
   5   0   2      309.75      334.51     12.44 o 
   6   0   2       43.83       55.08      6.54 o 
   7   0   2        9.46       14.80      8.55 o 
  -7   1   2       72.65       81.90      8.07 o 
  -6   1   2      135.56      139.53      9.77 o 
  -5   1   2      352.44      374.75      9.08 o 
  -4   1   2     1247.57     1117.87     16.48 o 
  -3   1   2     2728.38     2509.30     28.97 o 
  -2   1   2     6352.40     6149.90     62.35 o 
  -1   1   2    33848.82    31500.02    303.52 o 
   0   1   2     1040.35     1025.20     11.42 o 
   1   1   2     4962.06     5387.02     66.72 o 
   2   1   2     4414.87     4604.58     47.37 o 
   3   1   2      651.22      841.89     12.51 o 
   4   1   2       88.30      136.60      8.72 o 
   5   1   2     1304.79     1223.26     19.10 o 
   6   1   2       64.18       67.67      4.97 o 
   7   1   2       36.82       39.23      7.49 o 
  -7   2   2        3.27        5.21      3.56 o 
  -6   2   2        0.79        2.33      2.72 o 
  -5   2   2      209.45      198.10      8.34 o 
  -4   2   2      200.63      202.16      6.80 o 
  -3   2   2       14.66       13.48      1.71 o 
  -2   2   2     1531.57     1659.62     20.27 o 
  -1   2   2       82.62      119.67      3.25 o 
   0   2   2       36.23       19.82      1.10 o 
   1   2   2       61.54       69.33      2.23 o 
   2   2   2      203.29      293.31      8.51 o 
   3   2   2        0.29        3.55      1.47 o 
   4   2   2        6.36        8.55      2.02 o 
   5   2   2      310.38      313.12      8.57 o 
   6   2   2       29.83       31.76      4.88 o 
   7   2   2       33.44       24.67      5.88 o 
  -7   3   2       70.05       75.14      7.64 o 
  -6   3   2      538.04      546.20     20.86 o 
  -5   3   2      204.70      168.32      8.09 o 
  -4   3   2      945.79      917.82     15.82 o 
  -3   3   2     1034.96     1080.36     19.11 o 
  -2   3   2     1882.83     1748.49     20.03 o 
  -1   3   2    25569.98    25072.77    456.16 o 
   0   3   2     3370.02     3590.61     36.30 o 
   1   3   2     4605.70     4855.32     79.46 o 
   2   3   2      237.87      196.63     10.00 o 
   3   3   2     4833.49     5025.78     53.19 o 
   4   3   2     1216.25     1201.45     17.53 o 
   5   3   2      100.08      118.53      5.51 o 
   6   3   2      106.08      109.09      8.87 o 
   7   3   2        7.62       11.80      6.16 o 
  -7   4   2      123.54      130.70      8.45 o 
  -6   4   2      223.87      235.04      8.75 o 
  -5   4   2       95.34       92.61      5.21 o 
  -4   4   2       10.87       21.57      2.66 o 
  -3   4   2      583.72      536.58      8.81 o 
  -2   4   2      209.02      308.69      6.83 o 
  -1   4   2     6543.76     6766.21     83.67 o 
   0   4   2      338.44      396.07      5.70 o 
   1   4   2     1029.56     1212.47     25.51 o 
   2   4   2     1862.52     1994.98     22.21 o 
   3   4   2       39.36       49.41      3.11 o 
   4   4   2      236.19      234.01      6.54 o 
   5   4   2      335.43      314.93      9.63 o 
   6   4   2        9.16       15.44      3.66 o 
   7   4   2       28.73       32.12      8.70 o 
  -7   5   2      127.79      131.39      8.51 o 
  -6   5   2       20.53       16.59      3.89 o 
  -5   5   2      110.78      131.61      6.04 o 
  -4   5   2      155.77      135.70      4.54 o 
  -3   5   2     2253.24     2212.27     28.66 o 
  -2   5   2      214.89      188.92      5.02 o 
  -1   5   2      254.54      296.51     17.08 o 
   0   5   2     5029.57     4773.06     50.49 o 
   1   5   2     3333.87     3246.01     33.10 o 
   2   5   2       58.21       66.75      2.45 o 
   3   5   2       29.64       84.38     15.50 o 
   4   5   2      215.93      173.18      5.29 o 
   5   5   2      398.59      419.64      9.47 o 
   6   5   2       28.59       24.48      4.50 o 
   7   5   2        2.53        7.38      5.02 o 
  -7   6   2       17.74       19.82      4.58 o 
  -6   6   2       20.71       29.60      4.01 o 
  -5   6   2       24.33       24.98      3.27 o 
  -4   6   2       19.29       26.30      2.94 o 
  -3   6   2        0.09       12.78      2.38 o 
  -2   6   2       39.66       54.03      2.81 o 
  -1   6   2     2843.54     2709.21     38.82 o 
   0   6   2     3243.80     3222.88     33.36 o 
   1   6   2      259.30      297.93      9.41 o 
   2   6   2      137.91      136.95      3.90 o 
   3   6   2      291.22      319.44      6.94 o 
   4   6   2       73.60       77.60      3.64 o 
   5   6   2        7.81        0.06      1.69 o 
   6   6   2        5.51        7.36      3.53 o 
   7   6   2        2.04        0.91      4.43 o 
  -7   7   2      183.66      215.19     10.63 o 
  -6   7   2       64.33       61.36      5.14 o 
  -5   7   2       12.23       10.79      2.66 o 
  -4   7   2      100.26       92.62      6.25 o 
  -3   7   2      740.79      713.26     12.70 o 
  -2   7   2       82.83       72.30      3.35 o 
  -1   7   2     1881.45     1890.45     21.14 o 
   0   7   2       30.08       28.72      1.59 o 
   1   7   2     1176.68     1143.24     15.29 o 
   2   7   2      136.30      179.06      4.38 o 
   3   7   2      579.45      671.68     10.40 o 
   4   7   2        0.58        1.73      1.46 o 
   5   7   2       18.23       10.88      3.84 o 
   6   7   2      114.60       86.09      8.70 o 
   7   7   2        4.08        6.26      6.69 o 
  -7   8   2      156.90      154.21     10.39 o 
  -6   8   2        9.02        3.81      2.72 o 
  -5   8   2       16.26       17.97      3.04 o 
  -4   8   2       73.15       66.76      4.24 o 
  -3   8   2      464.33      529.03     10.61 o 
  -2   8   2        8.69       19.84      3.17 o 
  -1   8   2        1.72       34.18      5.69 o 
   0   8   2      154.77      173.40      3.86 o 
   1   8   2      794.98      861.62     12.59 o 
   2   8   2      278.63      301.56      6.35 o 
   3   8   2      408.94      421.88      7.63 o 
   4   8   2       88.77       76.91      3.89 o 
   5   8   2       41.00       44.76      4.31 o 
   6   8   2       71.86       70.49     10.34 o 
   7   8   2       17.79       12.52      7.49 o 
  -7   9   2        4.59       14.56      4.43 o 
  -6   9   2      101.99      101.07      6.25 o 
  -5   9   2        0.69        8.86      2.96 o 
  -4   9   2      259.60      223.09      7.27 o 
  -3   9   2        0.33        2.31      1.51 o 
  -2   9   2       33.50       47.72      5.75 o 
  -1   9   2      324.40      459.71      7.67 o 
   0   9   2      725.95      858.38     11.34 o 
   1   9   2     2782.02     3008.67     35.71 o 
   2   9   2      747.47      778.49     10.83 o 
   3   9   2       55.17       52.13      2.59 o 
   4   9   2        0.26        2.28      1.54 o 
   5   9   2      506.65      482.05     13.78 o 
   6   9   2       63.53       62.17     10.26 o 
   7   9   2        2.19       -0.54      4.21 o 
  -7  10   2        1.11        0.34      3.93 o 
  -6  10   2        0.47        2.35      2.63 o 
  -5  10   2       10.28        9.29      2.84 o 
  -4  10   2      273.51      283.71      8.36 o 
  -3  10   2       51.15       44.66      3.69 o 
  -2  10   2      149.37      155.40      5.00 o 
  -1  10   2      446.10      456.19      7.53 o 
   0  10   2      277.09      322.44      5.87 o 
   1  10   2      219.47      221.36      4.35 o 
   2  10   2       67.38       53.55      2.35 o 
   3  10   2        0.26        1.41      1.15 o 
   4  10   2        0.28        6.23      1.79 o 
   5  10   2       89.12       80.30      7.56 o 
   6  10   2       33.28       36.70      6.29 o 
   7  10   2        1.38        7.87      4.97 o 
  -7  11   2       20.28       19.51      6.19 o 
  -6  11   2       16.03       16.01      3.57 o 
  -5  11   2        3.91        7.05      2.45 o 
  -4  11   2        0.04       16.49      3.96 o 
  -3  11   2      403.81      407.97      9.53 o 
  -2  11   2      733.86      718.50     14.76 o 
  -1  11   2       12.59       33.40      3.90 o 
   0  11   2       13.64       20.58      1.69 o 
   1  11   2      619.97      724.10     10.25 o 
   2  11   2      230.74      266.06      6.12 o 
   3  11   2       70.44       69.25      3.11 o 
   4  11   2      538.34      510.27      9.85 o 
   5  11   2      193.86      219.66     12.33 o 
   6  11   2       33.13       25.37      7.12 o 
   7  11   2       21.39       33.08      6.89 o 
  -7  12   2       15.63        9.88      9.54 o 
  -6  12   2        1.47       -0.92      2.55 o 
  -5  12   2      170.96      192.29      7.78 o 
  -4  12   2        2.07       18.25      4.72 o 
  -3  12   2       10.90       21.10      2.71 o 
  -2  12   2      426.08      438.17      8.61 o 
  -1  12   2      239.83      236.30      5.31 o 
   0  12   2       46.73       53.73      2.56 o 
   1  12   2       22.03       13.48      1.40 o 
   2  12   2       64.93       70.64      2.82 o 
   3  12   2       19.92       25.10      2.19 o 
   4  12   2      408.98      383.55     21.69 o 
   5  12   2        2.58        2.32      3.40 o 
   6  12   2        0.01       -0.66      3.48 o 
   7  12   2       61.48       60.56      8.70 o 
  -7  13   2        5.44        1.83      4.93 o 
  -6  13   2       38.21       45.17      5.04 o 
  -5  13   2        0.20        0.81      2.27 o 
  -4  13   2      388.68      399.75     10.49 o 
  -3  13   2      232.86      231.50      7.20 o 
  -2  13   2      815.55      848.76     16.81 o 
  -1  13   2     1053.14     1063.48     14.54 o 
   0  13   2     2418.79     2517.91     28.66 o 
   1  13   2      578.80      643.15      9.98 o 
   2  13   2      918.23      965.27     13.56 o 
   3  13   2      181.42      192.12      5.22 o 
   4  13   2      212.13      246.89      9.79 o 
   5  13   2        7.23       -0.95      3.03 o 
   6  13   2      137.29      143.04     10.91 o 
   7  13   2        2.04        8.41      5.31 o 
  -6  14   2       11.23       12.51      3.90 o 
  -5  14   2       55.98       47.28      4.59 o 
  -4  14   2       40.97       38.30      4.75 o 
  -3  14   2       99.13      109.92      5.27 o 
  -2  14   2      206.71      207.49      5.40 o 
  -1  14   2      386.73      385.68      8.32 o 
   0  14   2     2903.44     3063.63     37.11 o 
   1  14   2      913.74      887.74     12.77 o 
   2  14   2      972.69      915.82     13.31 o 
   3  14   2      271.73      255.55      7.51 o 
   4  14   2       24.63       18.82      3.86 o 
   5  14   2       41.45       46.44      6.59 o 
   6  14   2       10.93        8.64      4.66 o 
  -6  15   2       26.98       26.98      4.97 o 
  -5  15   2      500.24      481.79     12.82 o 
  -4  15   2      124.40      122.01      6.12 o 
  -3  15   2      762.03      756.38     20.80 o 
  -2  15   2      252.10      234.54      6.63 o 
  -1  15   2     1652.11     1527.69     28.60 o 
   0  15   2      465.75      445.49     10.30 o 
   1  15   2     1008.22     1031.19     14.53 o 
   2  15   2      663.93      605.92     11.08 o 
   3  15   2      368.83      385.95      9.57 o 
   4  15   2      463.58      452.13     16.36 o 
   5  15   2       15.75       21.06      6.59 o 
   6  15   2       40.13       44.46      9.44 o 
  -6  16   2       49.76       58.80      8.31 o 
  -5  16   2      147.39      153.30      9.02 o 
  -4  16   2      149.99      138.87      6.63 o 
  -3  16   2        4.12        5.93      2.21 o 
  -2  16   2      115.55      113.48      4.39 o 
  -1  16   2       23.24       18.98      2.43 o 
   0  16   2       55.16       69.83      3.23 o 
   1  16   2      214.99      187.58      7.35 o 
   2  16   2      459.22      447.29     10.24 o 
   3  16   2      156.14      128.13      6.29 o 
   4  16   2      209.29      203.37     11.41 o 
   5  16   2        9.85       10.43      4.26 o 
   6  16   2      115.42      133.23     11.21 o 
  -6  17   2      151.84      151.62     12.24 o 
  -5  17   2      326.89      350.81     12.80 o 
  -4  17   2      111.12      128.64      6.80 o 
  -3  17   2      200.53      201.49      7.33 o 
  -2  17   2      151.49      145.76      7.80 o 
  -1  17   2       12.52       37.55      6.03 o 
   0  17   2        0.25        1.11      1.31 o 
   1  17   2     1330.79     1221.72     18.25 o 
   2  17   2     1024.07      951.50     16.75 o 
   3  17   2      752.70      656.39     16.41 o 
   4  17   2     1353.13     1245.09     30.74 o 
   5  17   2      227.74      233.17     13.17 o 
   6  17   2       56.34       70.84      9.04 o 
  -6  18   2        3.26       11.47      5.62 o 
  -5  18   2       41.59       34.70      5.35 o 
  -4  18   2        0.28        1.17      2.35 o 
  -3  18   2      169.83      167.39      9.60 o 
  -2  18   2       37.17       32.54      3.32 o 
  -1  18   2        3.26        0.34      1.43 o 
   0  18   2      522.52      455.92     10.49 o 
   1  18   2        3.02        5.31      1.56 o 
   2  18   2       52.44       42.07      3.70 o 
   3  18   2      195.47      204.77      9.00 o 
   4  18   2       55.37       53.46      6.84 o 
   5  18   2      261.26      238.75     13.60 o 
   6  18   2      131.27      125.21     11.47 o 
  -6  19   2       88.18       90.07     10.43 o 
  -5  19   2       11.83       28.68      5.07 o 
  -4  19   2      165.68      167.50      7.57 o 
  -3  19   2       70.91       57.85      6.07 o 
  -2  19   2     1677.18     1583.65     52.33 o 
  -1  19   2      382.28      352.20      8.31 o 
   0  19   2     1994.65     1910.29     24.48 o 
   1  19   2      420.19      393.04      8.38 o 
   2  19   2       29.50       56.43      6.36 o 
   3  19   2      118.55      131.16     10.77 o 
   4  19   2        2.56        0.54      2.99 o 
   5  19   2       57.68       63.36      9.43 o 
   6  19   2       37.71       39.89     10.69 o 
  -6  20   2        5.91        4.89      7.09 o 
  -5  20   2       58.16       65.67      7.79 o 
  -4  20   2       59.16       64.24     10.34 o 
  -3  20   2        6.79        8.58      2.58 o 
  -2  20   2       91.22       93.73      6.81 o 
  -1  20   2      625.39      606.93     15.46 o 
   0  20   2        9.28       20.04      4.40 o 
   1  20   2      140.03      154.19      6.21 o 
   2  20   2      141.41      152.39      6.40 o 
   3  20   2      194.88      174.87     13.10 o 
   4  20   2        4.35       -2.33      3.43 o 
   5  20   2       58.33       71.63      9.72 o 
   6  20   2        1.44        0.00      4.68 o 
  -5  21   2       67.39       68.85      8.18 o 
  -4  21   2       33.57       27.02      4.70 o 
  -3  21   2      230.04      196.74      7.64 o 
  -2  21   2       34.07       34.99      5.58 o 
  -1  21   2      532.71      543.08     16.47 o 
   0  21   2       95.82      108.88      4.73 o 
   1  21   2       89.34      103.41      5.87 o 
   2  21   2       64.31       61.04      4.59 o 
   3  21   2        0.53        7.02      6.41 o 
   4  21   2       21.24       14.86      5.37 o 
   5  21   2      155.81      174.02     14.04 o 
  -5  22   2       25.62       29.45      6.43 o 
  -4  22   2      115.72      118.75     11.48 o 
  -3  22   2       14.52        9.91      3.24 o 
  -2  22   2      135.28      132.86      6.19 o 
  -1  22   2       43.72       52.76      3.70 o 
   0  22   2       30.97       29.16      2.98 o 
   1  22   2      180.20      155.92      6.70 o 
   2  22   2       31.66       26.65      3.54 o 
   3  22   2        0.02        2.19      3.05 o 
   4  22   2       17.19       16.58      4.79 o 
   5  22   2        9.03        8.54      4.82 o 
  -5  23   2       80.16       70.72     14.27 o 
  -4  23   2      217.07      234.88     10.92 o 
  -3  23   2       90.41      106.25      7.23 o 
  -2  23   2       31.41       43.80      4.16 o 
  -1  23   2       13.82       18.02      2.74 o 
   0  23   2      110.66      105.71      6.13 o 
   1  23   2      191.54      217.82      8.06 o 
   2  23   2      321.81      319.94     11.40 o 
   3  23   2      297.12      289.65     15.88 o 
   4  23   2       48.98       36.09      6.39 o 
   5  23   2       43.29       54.82      7.94 o 
  -5  24   2       14.81        9.51      5.07 o 
  -4  24   2        2.86        7.06      3.79 o 
  -3  24   2       67.66       71.41      6.38 o 
  -2  24   2       57.08       58.20      4.72 o 
  -1  24   2        2.87       -0.71      1.83 o 
   0  24   2      176.26      172.51      7.42 o 
   1  24   2        1.43        2.59      2.72 o 
   2  24   2        5.70        2.63      2.79 o 
   3  24   2       49.95       57.71      6.94 o 
   4  24   2       56.30       47.34      7.02 o 
   5  24   2        0.51        4.99      4.69 o 
  -4  25   2       71.58       89.65      8.12 o 
  -3  25   2       81.35       88.28      8.07 o 
  -2  25   2      194.85      194.79      9.13 o 
  -1  25   2       72.62       74.56      5.65 o 
   0  25   2      738.84      746.34     16.26 o 
   1  25   2       71.14       73.69      5.46 o 
   2  25   2       19.24       31.24      4.77 o 
   3  25   2       24.38       21.99      5.30 o 
   4  25   2       29.88       23.11      5.77 o 
  -4  26   2        1.84        0.03      4.19 o 
  -3  26   2       27.90       14.89      3.94 o 
  -2  26   2       19.37       18.42      4.16 o 
  -1  26   2        0.24        4.03      3.03 o 
   0  26   2       26.12       47.83      7.32 o 
   1  26   2       63.34       64.04      5.38 o 
   2  26   2       38.99       48.54      6.56 o 
   3  26   2        4.19        6.38      3.96 o 
   4  26   2        7.70        6.29      4.67 o 
  -4  27   2       26.92       41.57      7.30 o 
  -3  27   2       25.84       16.93      4.43 o 
  -2  27   2        0.17       -1.86      2.59 o 
  -1  27   2        5.85        3.48      3.18 o 
   0  27   2       11.27       11.87      3.78 o 
   1  27   2       18.58       14.50      3.56 o 
   2  27   2        3.02       -0.23      3.31 o 
   3  27   2        5.86        4.81      4.20 o 
   4  27   2       32.36       36.01      8.33 o 
  -3  28   2        0.16       -3.00      3.00 o 
  -2  28   2       27.34       32.36      6.37 o 
  -1  28   2       13.53       16.23      5.18 o 
   0  28   2        0.84       -0.60      2.72 o 
   1  28   2      139.30      154.25      9.00 o 
   2  28   2       15.47       14.41      4.88 o 
   3  28   2        1.22        1.63      3.98 o 
  -3  29   2       30.86       33.75      5.78 o 
  -2  29   2      105.54      104.99      9.84 o 
  -1  29   2       10.78       10.72      4.85 o 
   0  29   2       60.96       58.55      6.49 o 
   1  29   2       20.95       24.20      4.93 o 
   2  29   2        3.50        8.86      4.65 o 
   3  29   2       44.18       41.17      7.18 o 
  -3  30   2       23.50       14.83      6.29 o 
  -2  30   2        0.09        0.68      4.36 o 
  -1  30   2        1.95        4.21      4.66 o 
   0  30   2       33.46       41.44      7.11 o 
   1  30   2       19.40       16.32      5.21 o 
   2  30   2        2.02       -0.96      3.96 o 
   3  30   2       79.50      102.97     10.26 o 
  -2  31   2       11.26        9.48      5.65 o 
  -1  31   2      247.54      303.72     16.00 o 
   0  31   2       67.13       71.21      8.85 o 
   1  31   2       29.85       31.58      6.58 o 
   2  31   2        1.93       -3.79      3.79 o 
  -1  32   2       60.09       86.83     10.04 o 
   0  32   2       15.65       19.24      7.67 o 
   1  32   2        5.26       11.38     14.47 o 
  -7   1   3        7.54        7.28      3.56 o 
  -6   1   3       50.13       36.56      5.11 o 
  -5   1   3       58.34       67.92      5.34 o 
  -4   1   3        9.99       17.37      2.23 o 
  -3   1   3       72.16       64.46      3.12 o 
  -2   1   3     1924.01     1752.96     20.50 o 
  -1   1   3     1387.73     1440.59     23.11 o 
   0   1   3     2427.64     2434.59     25.60 o 
   1   1   3       18.88       35.01      2.09 o 
   2   1   3        5.66       33.25      7.54 o 
   3   1   3       45.15       52.79      3.17 o 
   4   1   3       74.34       72.73      3.84 o 
   5   1   3       11.01       15.60      2.75 o 
   6   1   3        2.25        0.34      2.97 o 
   7   1   3       10.40       11.84     10.52 o 
  -7   2   3       18.19       17.73      5.10 o 
  -6   2   3       11.37        3.83      3.07 o 
  -5   2   3        6.70       23.71      3.22 o 
  -4   2   3       39.88       35.73      3.24 o 
  -3   2   3      899.02      855.07     12.47 o 
  -2   2   3     1442.46     1480.76     19.90 o 
  -1   2   3     6394.18     6424.34     92.54 o 
   0   2   3     1129.01     1180.32     13.61 o 
   1   2   3      424.87      542.83     27.13 o 
   2   2   3        0.86       27.31      6.45 o 
   3   2   3      190.50      195.22      9.16 o 
   4   2   3       43.74       46.10      4.76 o 
   5   2   3      590.02      570.08     11.81 o 
   6   2   3       14.95       12.13      4.68 o 
   7   2   3        2.98        8.55     10.52 o 
  -7   3   3        6.86        3.94      3.66 o 
  -6   3   3        3.89       10.60      3.59 o 
  -5   3   3        1.64        1.01      2.13 o 
  -4   3   3       29.19       32.86      2.65 o 
  -3   3   3      134.74      193.69      4.89 o 
  -2   3   3      391.28      390.29      6.81 o 
  -1   3   3       78.87       90.75      2.83 o 
   0   3   3      410.48      468.44      6.83 o 
   1   3   3      252.84      265.38      5.69 o 
   2   3   3      224.08      233.83      4.49 o 
   3   3   3      123.21      117.31      4.69 o 
   4   3   3        0.12        1.80      1.81 o 
   5   3   3       80.06       74.27      4.98 o 
   6   3   3       53.20       45.30      5.35 o 
   7   3   3        1.16        1.72      4.73 o 
  -7   4   3       66.07       66.10      6.77 o 
  -6   4   3      211.61      242.80     10.33 o 
  -5   4   3      242.70      241.06      8.17 o 
  -4   4   3      193.64      206.79      5.64 o 
  -3   4   3        1.09        2.58      1.09 o 
  -2   4   3      745.22      829.48     17.27 o 
  -1   4   3     4514.83     4523.68     79.38 o 
   0   4   3     3652.53     3532.25     44.06 o 
   1   4   3      233.42      323.66     11.67 o 
   2   4   3     3673.45     4010.61     38.08 o 
   3   4   3       95.12       81.86      3.24 o 
   4   4   3     1073.27     1010.54     15.33 o 
   5   4   3      360.43      362.12     12.10 o 
   6   4   3      214.09      223.53     10.20 o 
   7   4   3       46.37       61.10      9.67 o 
  -7   5   3       74.76       63.11      6.93 o 
  -6   5   3        0.08        4.48      3.15 o 
  -5   5   3       12.43        9.35      2.55 o 
  -4   5   3       73.79       87.80      4.76 o 
  -3   5   3       62.22       57.03      2.61 o 
  -2   5   3      102.58      130.44      4.45 o 
  -1   5   3      250.76      228.85      4.88 o 
   0   5   3      324.74      307.35      5.33 o 
   1   5   3       59.72       84.46      2.70 o 
   2   5   3        0.16        4.63      1.16 o 
   3   5   3       37.41       32.45      1.97 o 
   4   5   3      333.37      343.72      7.37 o 
   5   5   3       72.36       56.38      4.95 o 
   6   5   3        1.73        4.82      3.24 o 
   7   5   3        0.63       -4.27      4.31 o 
  -7   6   3        2.35        2.79      3.85 o 
  -6   6   3      133.08      138.14      7.18 o 
  -5   6   3      166.29      148.96      6.69 o 
  -4   6   3      468.98      433.60     10.39 o 
  -3   6   3      523.66      483.32     10.12 o 
  -2   6   3     1672.12     1538.97     20.99 o 
  -1   6   3       19.45       86.82     21.40 o 
   0   6   3     1040.09     1072.10     13.30 o 
   1   6   3     2570.25     2461.04     29.35 o 
   2   6   3       42.85       45.73      5.92 o 
   3   6   3      139.16      198.99      4.61 o 
   4   6   3      448.75      477.10      8.99 o 
   5   6   3      165.12      160.77      6.90 o 
   6   6   3       39.54       43.08      5.61 o 
   7   6   3       78.61       93.34     11.45 o 
  -7   7   3       82.74      112.10     11.00 o 
  -6   7   3      175.61      152.71      7.58 o 
  -5   7   3      110.99      121.15      6.22 o 
  -4   7   3      159.43      173.62      6.43 o 
  -3   7   3      517.75      496.68     10.40 o 
  -2   7   3       40.55       32.60      2.60 o 
  -1   7   3      154.57      196.65      5.86 o 
   0   7   3      301.43      329.74      5.87 o 
   1   7   3        0.93        4.13      1.37 o 
   2   7   3        6.83       22.23      1.63 o 
   3   7   3       18.52       29.34      3.24 o 
   4   7   3      256.32      216.08      7.11 o 
   5   7   3       88.86       99.11      5.63 o 
   6   7   3       58.35       48.74      6.58 o 
   7   7   3        8.69        5.15      5.00 o 
  -7   8   3       45.75       61.76      6.62 o 
  -6   8   3        0.39        2.71      2.66 o 
  -5   8   3       42.36       62.78      4.75 o 
  -4   8   3      286.59      272.73      8.19 o 
  -3   8   3     1535.43     1431.86     24.63 o 
  -2   8   3        0.31       13.03      2.38 o 
  -1   8   3     2644.23     2549.06     55.34 o 
   0   8   3        0.92        0.21      0.85 o 
   1   8   3      203.55      223.62     12.73 o 
   2   8   3      309.50      269.44      8.30 o 
   3   8   3      333.80      351.58      8.31 o 
   4   8   3      260.14      283.28      8.05 o 
   5   8   3      639.32      642.08     20.57 o 
   6   8   3       69.88       69.88      7.73 o 
   7   8   3       28.58       34.44      8.20 o 
  -7   9   3        3.40        7.73      4.12 o 
  -6   9   3      123.90      131.97      7.22 o 
  -5   9   3      154.90      159.03      7.04 o 
  -4   9   3       45.96       47.39      3.85 o 
  -3   9   3       99.94       89.51      4.57 o 
  -2   9   3      852.75      858.84     14.05 o 
  -1   9   3      162.62      176.16      4.44 o 
   0   9   3      104.77      160.49      4.07 o 
   1   9   3      478.39      500.69      9.77 o 
   2   9   3       29.17       35.40      2.18 o 
   3   9   3       42.76       53.62      2.77 o 
   4   9   3       71.78       78.06      4.56 o 
   5   9   3      254.22      247.08     10.48 o 
   6   9   3        8.63       11.69      4.34 o 
   7   9   3       21.29       26.37      7.89 o 
  -7  10   3      178.63      175.63     10.22 o 
  -6  10   3       53.06       91.96      6.39 o 
  -5  10   3       90.52       95.07      7.72 o 
  -4  10   3       93.69      112.16      5.56 o 
  -3  10   3        7.02       21.94      3.03 o 
  -2  10   3      313.18      320.40      7.70 o 
  -1  10   3     1868.32     1872.65     30.84 o 
   0  10   3       22.44       44.97      2.37 o 
   1  10   3       19.02       44.51      7.83 o 
   2  10   3      765.32      737.02     12.14 o 
   3  10   3      143.94      142.73      7.36 o 
   4  10   3      852.69      801.82     18.52 o 
   5  10   3      602.08      588.25     23.21 o 
   6  10   3      318.46      359.35     15.50 o 
   7  10   3       20.66       21.19      8.57 o 
  -7  11   3        0.55       -1.19      3.62 o 
  -6  11   3       65.41       65.44      5.66 o 
  -5  11   3       28.44       28.34      3.79 o 
  -4  11   3       64.01       55.69      4.34 o 
  -3  11   3       14.90        9.51      2.21 o 
  -2  11   3      927.33      903.80     15.09 o 
  -1  11   3      514.75      464.30      8.20 o 
   0  11   3      138.58      133.84      3.97 o 
   1  11   3        3.27        6.72      1.86 o 
   2  11   3        9.17       20.89      3.27 o 
   3  11   3        1.40       -0.81      1.10 o 
   4  11   3       24.56       30.85      7.36 o 
   5  11   3        0.06        2.08      2.82 o 
   6  11   3        0.17       -2.10      3.47 o 
   7  11   3        0.52        2.69      4.48 o 
  -7  12   3       15.00       13.75      4.62 o 
  -6  12   3       27.07       26.93      4.26 o 
  -5  12   3      287.39      274.46      9.42 o 
  -4  12   3      420.76      378.51     10.28 o 
  -3  12   3     1211.21     1187.14     19.38 o 
  -2  12   3      857.15      830.54     26.66 o 
  -1  12   3       81.59      110.80     19.37 o 
   0  12   3     3094.89     3258.98     39.79 o 
   1  12   3     2788.75     2652.29     33.54 o 
   2  12   3      220.00      213.58      7.61 o 
   3  12   3      200.37      200.39     10.01 o 
   4  12   3      216.57      194.16      8.80 o 
   5  12   3       24.65       27.71      5.38 o 
   6  12   3      124.61      122.67     10.20 o 
   7  12   3       20.11       28.79      7.02 o 
  -6  13   3        0.33        3.11      2.96 o 
  -5  13   3        3.62        8.74      3.04 o 
  -4  13   3       15.45       28.57      3.48 o 
  -3  13   3        5.93       16.28      2.74 o 
  -2  13   3      345.77      332.74     13.32 o 
  -1  13   3      137.01      143.04      4.36 o 
   0  13   3        2.92        0.94      1.17 o 
   1  13   3      390.03      417.64      9.04 o 
   2  13   3       69.99       67.19      3.60 o 
   3  13   3      308.08      262.73     14.62 o 
   4  13   3      299.00      287.92     10.83 o 
   5  13   3      259.99      244.01     12.62 o 
   6  13   3        0.05        3.85      4.05 o 
  -6  14   3      252.65      211.19      9.37 o 
  -5  14   3       82.02       96.72      6.15 o 
  -4  14   3      230.49      222.11     10.28 o 
  -3  14   3     1052.70     1006.94     28.79 o 
  -2  14   3      109.36      122.51      4.96 o 
  -1  14   3        3.60       13.43      3.12 o 
   0  14   3       48.89       52.29      2.82 o 
   1  14   3      356.08      383.42      7.04 o 
   2  14   3      131.88      128.83      5.00 o 
   3  14   3     1525.68     1369.87     31.47 o 
   4  14   3       36.34       36.08      4.83 o 
   5  14   3      139.25      154.47     10.63 o 
   6  14   3        4.69        9.37      4.74 o 
  -6  15   3        4.38        2.47      3.09 o 
  -5  15   3        2.81        5.20      2.85 o 
  -4  15   3       19.15       13.79      3.82 o 
  -3  15   3      144.35      162.07      9.11 o 
  -2  15   3        0.04        4.81      1.98 o 
  -1  15   3      120.40      110.96      4.20 o 
   0  15   3        1.86        8.13      1.62 o 
   1  15   3       36.47       55.50      5.58 o 
   2  15   3      166.56      162.42      5.81 o 
   3  15   3        5.09        6.35      2.66 o 
   4  15   3       49.06       50.86      7.93 o 
   5  15   3       29.55       28.89      5.76 o 
   6  15   3        2.73        1.36      4.42 o 
  -6  16   3       21.72       29.46      5.40 o 
  -5  16   3        7.73       14.62      3.39 o 
  -4  16   3       24.82       22.14      4.26 o 
  -3  16   3       28.96       44.92      4.06 o 
  -2  16   3      100.19       89.10      4.83 o 
  -1  16   3      186.10      164.47      5.77 o 
   0  16   3        0.27        0.14      1.21 o 
   1  16   3        2.88        4.41      2.28 o 
   2  16   3        5.24       16.96      2.47 o 
   3  16   3      543.46      514.60     14.47 o 
   4  16   3       69.84       81.69      7.74 o 
   5  16   3       62.80       73.65      8.17 o 
   6  16   3       35.79       46.54      9.34 o 
  -6  17   3       89.47       82.61      7.67 o 
  -5  17   3        2.01       -1.90      2.45 o 
  -4  17   3        2.64        6.59      2.67 o 
  -3  17   3      353.71      346.87     11.74 o 
  -2  17   3      247.05      239.53      7.70 o 
  -1  17   3      174.04      166.98      6.52 o 
   0  17   3        9.89        9.01      1.91 o 
   1  17   3       95.04       91.55      4.81 o 
   2  17   3       66.40       62.20      4.14 o 
   3  17   3       39.23       41.87      4.90 o 
   4  17   3        2.25        4.75      3.15 o 
   5  17   3       11.44        6.61      4.14 o 
   6  17   3       25.25       17.68      5.83 o 
  -6  18   3       57.41       59.08      7.52 o 
  -5  18   3       16.12       13.18      3.62 o 
  -4  18   3       51.26       62.22      5.66 o 
  -3  18   3      112.76      140.20      9.82 o 
  -2  18   3     1091.41     1037.69     25.02 o 
  -1  18   3       14.55       11.05      2.02 o 
   0  18   3       33.79       45.96      2.90 o 
   1  18   3       64.68       61.54      4.22 o 
   2  18   3      112.28      108.41      6.50 o 
   3  18   3     1438.16     1282.53     26.12 o 
   4  18   3       26.65       27.38      5.48 o 
   5  18   3        9.75        5.27      4.11 o 
   6  18   3       13.27       15.04      5.88 o 
  -6  19   3       12.82       13.08      6.11 o 
  -5  19   3        2.64        1.23      3.28 o 
  -4  19   3       28.81       31.96      4.22 o 
  -3  19   3       10.15       21.08      4.28 o 
  -2  19   3        0.86        0.45      2.27 o 
  -1  19   3       55.78       64.61      3.68 o 
   0  19   3       10.28        7.55      1.97 o 
   1  19   3      159.06      134.43      5.97 o 
   2  19   3       62.38       49.13      5.88 o 
   3  19   3      211.62      190.13      9.27 o 
   4  19   3        0.38        1.40      3.43 o 
   5  19   3        0.63        2.03      3.99 o 
   6  19   3       21.39       24.83      6.71 o 
  -5  20   3       11.78        5.60      4.13 o 
  -4  20   3        0.08        0.45      2.49 o 
  -3  20   3      193.55      174.35      7.57 o 
  -2  20   3     1170.81     1056.99     34.12 o 
  -1  20   3      407.00      401.68     14.12 o 
   0  20   3     1377.80     1241.20     18.20 o 
   1  20   3       68.23       76.05      5.65 o 
   2  20   3       19.43       32.60      4.79 o 
   3  20   3        9.41        7.99      4.13 o 
   4  20   3       59.35       57.90      7.21 o 
   5  20   3        7.64        4.08      4.21 o 
  -5  21   3       20.81       22.21      4.88 o 
  -4  21   3       38.54       49.32      7.78 o 
  -3  21   3        4.90       14.14      3.09 o 
  -2  21   3      107.34      111.17      5.88 o 
  -1  21   3       62.61       67.07      4.14 o 
   0  21   3       87.29      117.07      5.88 o 
   1  21   3        9.13        8.20      2.53 o 
   2  21   3      323.53      314.33     12.34 o 
   3  21   3      128.26      121.94      7.94 o 
   4  21   3       78.12       85.53     11.23 o 
   5  21   3        5.26        7.90      4.93 o 
  -5  22   3       16.87       26.69      6.49 o 
  -4  22   3        6.83       11.09      4.52 o 
  -3  22   3       58.37       44.75      4.50 o 
  -2  22   3     1031.41     1025.72     20.37 o 
  -1  22   3      896.42      855.65     32.87 o 
   0  22   3       57.86       65.74      4.82 o 
   1  22   3      210.35      188.11      7.47 o 
   2  22   3      140.68      152.73      9.38 o 
   3  22   3        2.51        1.99      3.02 o 
   4  22   3      235.61      227.14     13.19 o 
   5  22   3       67.75       63.13      8.73 o 
  -5  23   3        0.49        0.07      3.68 o 
  -4  23   3        0.01        3.04      3.53 o 
  -3  23   3       76.13       82.27      5.76 o 
  -2  23   3       48.10       54.49      4.68 o 
  -1  23   3        5.43        8.04      2.52 o 
   0  23   3        2.06        1.46      2.25 o 
   1  23   3       60.31       64.00      4.89 o 
   2  23   3       33.65       32.00      4.74 o 
   3  23   3       26.13       31.61      6.86 o 
   4  23   3       45.69       43.99      7.89 o 
   5  23   3        0.07       -4.42      4.42 o 
  -5  24   3       99.83      122.63     14.83 o 
  -4  24   3       42.17       34.07      5.40 o 
  -3  24   3       16.21       24.51      4.94 o 
  -2  24   3       14.60       30.28      3.82 o 
  -1  24   3       13.72       13.44      3.68 o 
   0  24   3       58.12       69.38      5.18 o 
   1  24   3      249.54      229.75      8.60 o 
   2  24   3      650.81      625.22     17.30 o 
   3  24   3      458.22      443.31     17.08 o 
   4  24   3       70.75       72.67      8.26 o 
   5  24   3      230.21      258.12     23.09 o 
  -4  25   3       11.64       10.81      4.15 o 
  -3  25   3        0.23       -1.98      2.84 o 
  -2  25   3        1.97        2.23      2.42 o 
  -1  25   3        1.54        2.50      2.92 o 
   0  25   3      161.91      158.19      7.55 o 
   1  25   3       20.61       14.67      3.78 o 
   2  25   3       45.88       46.87      5.65 o 
   3  25   3       25.51       26.66      5.61 o 
   4  25   3        7.28        2.55      3.73 o 
  -4  26   3       95.07       93.28      8.12 o 
  -3  26   3      192.57      187.29     12.81 o 
  -2  26   3      374.02      383.67     13.45 o 
  -1  26   3      344.42      337.86     12.51 o 
   0  26   3     1337.82     1387.01     26.23 o 
   1  26   3      125.99      179.32      9.55 o 
   2  26   3      390.49      392.91     21.26 o 
   3  26   3      347.05      351.03     15.68 o 
   4  26   3      143.49      163.70     14.89 o 
  -4  27   3        7.40        8.43      4.61 o 
  -3  27   3        5.54       11.01      4.19 o 
  -2  27   3        1.97        3.60      4.08 o 
  -1  27   3        5.06       10.10      3.83 o 
   1  27   3        3.14       -0.02      3.15 o 
   2  27   3        5.63        0.62      3.60 o 
   3  27   3        0.73        0.98      4.14 o 
   4  27   3        2.13       -2.55      5.44 o 
  -3  28   3      190.48      231.65     14.26 o 
  -2  28   3      217.06      188.20     12.33 o 
  -1  28   3      281.28      266.33     11.70 o 
   0  28   3      512.24      544.11     16.61 o 
   1  28   3      220.24      217.11     10.87 o 
   2  28   3      108.78      110.95      9.43 o 
   3  28   3      405.84      460.49     18.90 o 
  -3  29   3       13.92        7.93      8.59 o 
  -2  29   3        3.97        2.72      4.81 o 
  -1  29   3        6.22        4.57      4.66 o 
   1  29   3        7.39       10.24      4.09 o 
   2  29   3        4.96        8.38      4.72 o 
   3  29   3        8.44        7.15      5.05 o 
  -2  30   3      187.33      195.72     13.54 o 
  -1  30   3      687.13      673.28     23.31 o 
   0  30   3       44.11       68.98      8.62 o 
   1  30   3       93.34       90.06     12.66 o 
   2  30   3       69.39       78.20      8.98 o 
  -2  31   3       14.32       18.02      6.04 o 
  -1  31   3        0.41        7.03      5.05 o 
   0  31   3        2.24       15.13      6.74 o 
   1  31   3       10.93       21.87      7.40 o 
   2  31   3        0.00       -2.05      4.41 o 
  -1  32   3      137.75      208.44     14.24 o 
   0  32   3       14.30       10.48      7.07 o 
   1  32   3      149.19      176.57     23.35 o 
  -7   0   4      115.94      114.09     11.29 o 
  -6   0   4      425.59      445.60     19.42 o 
  -5   0   4       75.50       58.86     11.18 o 
  -4   0   4      660.84      616.54     16.21 o 
  -3   0   4      815.14      801.51     21.47 o 
  -2   0   4     4157.24     4473.07     66.34 o 
  -1   0   4     2880.46     2727.70     41.76 o 
   0   0   4     1084.30     1137.64     19.57 o 
   1   0   4      934.99      975.43     17.40 o 
   2   0   4     7599.28     8798.88    124.32 o 
   3   0   4       74.03       97.61     10.38 o 
   4   0   4      375.19      358.35     11.07 o 
   5   0   4      108.86      116.89     15.78 o 
   6   0   4       69.65       83.49      9.01 o 
   7   0   4      243.72      320.58     32.22 o 
  -7   1   4        0.33        4.49      3.31 o 
  -6   1   4        0.01        3.49      3.28 o 
  -5   1   4       49.31       46.85      4.94 o 
  -4   1   4       19.64       38.09      4.39 o 
  -3   1   4     1438.05     1361.43     20.32 o 
  -2   1   4     4546.86     4514.51     51.98 o 
  -1   1   4       42.81       80.04      3.84 o 
   0   1   4     1225.91     1266.22     15.08 o 
   1   1   4     4734.54     4759.61     48.70 o 
   2   1   4        2.36       96.68     11.55 o 
   3   1   4        4.82       37.78      7.69 o 
   4   1   4      388.38      368.98      7.92 o 
   5   1   4      290.01      306.46     10.82 o 
   6   1   4      207.30      209.48      9.28 o 
   7   1   4       69.42       81.39     26.14 o 
  -7   2   4      115.48      117.39      8.78 o 
  -6   2   4       72.43       62.66      6.14 o 
  -5   2   4      172.36      172.15      7.09 o 
  -4   2   4      107.06       97.12      4.25 o 
  -3   2   4      693.75      694.67     15.59 o 
  -2   2   4        0.26       39.08     12.43 o 
  -1   2   4       11.67       12.18      1.81 o 
   0   2   4        1.20        0.56      0.78 o 
   1   2   4      171.74      142.50      3.36 o 
   2   2   4     1418.26     1514.54     17.97 o 
   3   2   4      380.79      410.31      7.50 o 
   4   2   4       33.43       33.53      2.69 o 
   5   2   4       33.59       26.84      3.33 o 
   6   2   4       87.49       80.12      6.16 o 
   7   2   4       10.80       20.83      6.86 o 
  -7   3   4      152.36      170.26     12.31 o 
  -6   3   4       60.22       47.38      5.60 o 
  -5   3   4       10.97       19.39      3.08 o 
  -4   3   4      185.27      204.99      7.78 o 
  -3   3   4       37.47       57.86      3.07 o 
  -2   3   4     4037.14     4265.83     61.67 o 
  -1   3   4     1348.56     1335.36     16.53 o 
   0   3   4        3.00        1.18      0.76 o 
   1   3   4      149.34      181.36      5.76 o 
   2   3   4     1982.90     2068.50     27.26 o 
   3   3   4      324.79      324.07      6.34 o 
   4   3   4     1710.43     1647.91     21.64 o 
   5   3   4      298.00      276.06      8.52 o 
   6   3   4      201.69      213.21     25.93 o 
   7   3   4       19.07       23.89      7.27 o 
  -7   4   4       36.70       36.86      5.98 o 
  -6   4   4       39.18       46.97      5.71 o 
  -5   4   4      155.99      158.54      7.06 o 
  -4   4   4        1.21       16.70      2.68 o 
  -3   4   4        0.27        1.10      1.18 o 
  -2   4   4       15.84       70.88     26.29 o 
  -1   4   4      629.41      619.12      9.36 o 
   0   4   4        3.60       14.29      1.79 o 
   1   4   4        2.73        7.16      2.15 o 
   2   4   4     2406.18     2426.02     30.66 o 
   3   4   4       55.73       48.10      2.65 o 
   4   4   4      247.41      232.89      7.62 o 
   5   4   4       99.11       84.72      5.00 o 
   6   4   4        0.02        1.90      3.44 o 
   7   4   4       59.53       58.96      9.41 o 
  -7   5   4        9.03        2.65      3.70 o 
  -6   5   4        0.04        1.63      2.95 o 
  -5   5   4      119.83      107.65      6.46 o 
  -4   5   4      172.72      187.45      7.82 o 
  -3   5   4        6.33       15.08      3.71 o 
  -2   5   4      408.01      486.51      8.35 o 
  -1   5   4      234.91      177.71      5.17 o 
   0   5   4      468.90      437.52      7.19 o 
   1   5   4        7.96       23.12      1.53 o 
   2   5   4      728.29      668.39     11.16 o 
   3   5   4      583.82      546.89      9.18 o 
   4   5   4      202.00      220.83      6.85 o 
   5   5   4      101.48      116.15      7.06 o 
   6   5   4       15.81       18.57      5.10 o 
   7   5   4       20.99       24.98      7.54 o 
  -7   6   4        3.91        3.25      3.89 o 
  -6   6   4       98.62      106.55      7.68 o 
  -5   6   4        7.83        9.21      2.81 o 
  -4   6   4       22.82       55.62      6.31 o 
  -3   6   4      132.32      101.37      4.76 o 
  -2   6   4     1990.90     2074.97     32.15 o 
  -1   6   4      451.11      510.54      8.72 o 
   0   6   4       19.76       18.88      1.62 o 
   1   6   4      260.44      328.80      5.33 o 
   2   6   4      187.68      297.58      6.54 o 
   3   6   4      173.68      190.33      6.02 o 
   4   6   4     1148.07     1081.69     18.19 o 
   5   6   4        7.34        8.39      3.22 o 
   6   6   4        9.47       14.22      7.61 o 
   7   6   4        0.87        0.63      5.17 o 
  -7   7   4       59.40       58.02      6.93 o 
  -6   7   4        2.72       -1.15      2.68 o 
  -5   7   4       22.21       38.05      4.17 o 
  -4   7   4       29.79       32.42      3.52 o 
  -3   7   4       11.57        6.73      2.15 o 
  -2   7   4        5.06       12.35      2.28 o 
  -1   7   4        4.93        5.68      1.36 o 
   0   7   4        1.97        3.92      1.20 o 
   1   7   4       16.58        3.26      0.79 o 
   2   7   4      386.59      431.71     11.02 o 
   3   7   4        4.49        7.26      1.51 o 
   4   7   4        3.97        4.33      1.95 o 
   5   7   4      375.28      373.07     12.66 o 
   6   7   4        0.24       -1.60      2.92 o 
   7   7   4       22.16       28.35      8.55 o 
  -7   8   4        5.99        2.88      3.71 o 
  -6   8   4       79.31       75.33      5.96 o 
  -5   8   4        7.68        7.99      2.95 o 
  -4   8   4       19.03       31.81      4.74 o 
  -3   8   4       33.55       27.48      3.00 o 
  -2   8   4      334.87      329.83      7.99 o 
  -1   8   4      782.99      792.88     11.59 o 
   0   8   4      533.87      616.99      9.75 o 
   1   8   4      229.82      251.94      5.74 o 
   2   8   4       18.21       24.81      3.02 o 
   3   8   4       27.35       32.35      2.46 o 
   4   8   4      710.19      675.06     16.52 o 
   5   8   4      157.80      136.47      7.99 o 
   6   8   4        4.61       11.67      4.46 o 
   7   8   4        9.79       14.63      8.22 o 
  -7   9   4       14.49       19.89      5.50 o 
  -6   9   4       21.89       35.57      4.67 o 
  -5   9   4       15.87        7.19      2.65 o 
  -4   9   4       40.01       48.95      5.62 o 
  -3   9   4      109.56       78.28      4.51 o 
  -2   9   4     1372.77     1278.80     22.66 o 
  -1   9   4      918.00      878.42     13.16 o 
   0   9   4     2767.26     2903.36     32.89 o 
   1   9   4      124.23      147.69      4.48 o 
   2   9   4        9.08       16.40      5.22 o 
   3   9   4        2.77        2.96      3.23 o 
   4   9   4      100.68      106.23      6.59 o 
   5   9   4       10.37        8.96      3.40 o 
   6   9   4       65.70       61.75      7.49 o 
   7   9   4       10.64        6.46      5.71 o 
  -7  10   4       30.11       24.86      5.54 o 
  -6  10   4        4.20        3.95      2.95 o 
  -5  10   4        0.09        0.30      2.30 o 
  -4  10   4       11.85       13.70      2.80 o 
  -3  10   4        1.07       38.13      3.98 o 
  -2  10   4       10.34       14.41      2.30 o 
  -1  10   4        3.29        3.87      1.37 o 
   0  10   4     1785.05     1875.27     24.45 o 
   1  10   4      103.07      122.57      7.46 o 
   2  10   4       28.74       27.78      3.26 o 
   3  10   4     1016.94      994.65     20.21 o 
   4  10   4      145.21      144.84      9.59 o 
   5  10   4       29.69       30.38      4.86 o 
   6  10   4       20.32       16.87      7.88 o 
   7  10   4       47.34       51.09      9.85 o 
  -6  11   4        0.07       -0.18      2.56 o 
  -5  11   4        0.43        2.63      2.35 o 
  -4  11   4       72.00       73.91      4.97 o 
  -3  11   4       13.64       28.74      3.56 o 
  -2  11   4       61.82       65.03      3.87 o 
  -1  11   4        4.09        7.95      2.28 o 
   0  11   4      407.17      441.06      8.08 o 
   1  11   4      196.60      183.70      6.11 o 
   2  11   4        0.37        0.82      1.53 o 
   3  11   4      700.13      653.60     16.40 o 
   4  11   4       74.12       68.17      7.17 o 
   5  11   4        9.50       11.53      4.79 o 
   6  11   4       20.94       16.83      5.27 o 
  -6  12   4       15.50       21.07      4.13 o 
  -5  12   4      139.03      129.53      7.00 o 
  -4  12   4       24.56       76.66      8.12 o 
  -3  12   4        1.86        6.55      2.21 o 
  -2  12   4      298.99      290.02      7.93 o 
  -1  12   4      105.98      117.58      4.21 o 
   0  12   4       75.25      105.97      3.79 o 
   1  12   4      420.29      400.24      8.74 o 
   2  12   4      300.22      283.02      8.51 o 
   3  12   4      208.35      214.87     15.95 o 
   4  12   4     1282.07     1367.07     27.05 o 
   5  12   4       89.92      104.12      7.56 o 
   6  12   4        6.46        4.39      4.26 o 
  -6  13   4       40.46       45.65      5.32 o 
  -5  13   4      153.81      162.75      7.73 o 
  -4  13   4      182.00      184.52      7.57 o 
  -3  13   4       12.11       13.39      2.76 o 
  -2  13   4     2215.55     2028.76     40.90 o 
  -1  13   4     1929.54     1940.85     33.11 o 
   0  13   4       11.19        5.11      1.48 o 
   1  13   4      308.61      353.62     10.73 o 
   2  13   4      222.68      241.04     16.48 o 
   3  13   4       14.89       22.43      3.86 o 
   4  13   4       39.86       39.76      7.31 o 
   5  13   4       79.57       69.75      6.59 o 
   6  13   4       57.76       72.44      8.47 o 
  -6  14   4       47.77       35.95      5.01 o 
  -5  14   4       94.03      100.63      6.46 o 
  -4  14   4      360.97      332.80     10.13 o 
  -3  14   4      352.23      314.09      9.16 o 
  -2  14   4      726.88      692.06     14.43 o 
  -1  14   4      145.24      138.01      5.01 o 
   0  14   4      164.40      146.00      5.59 o 
   1  14   4      488.51      501.89     10.64 o 
   2  14   4      145.46      151.20      9.24 o 
   3  14   4      241.54      209.65      8.93 o 
   4  14   4       72.74       68.79      6.05 o 
   5  14   4      100.32      101.61     15.50 o 
   6  14   4       20.21       20.74      5.89 o 
  -6  15   4      138.91      159.95      8.77 o 
  -5  15   4      179.39      161.16      7.94 o 
  -4  15   4      145.35      149.23      7.19 o 
  -3  15   4      153.95      137.98      6.36 o 
  -2  15   4      665.86      614.58     21.51 o 
  -1  15   4      445.56      444.06      9.03 o 
   0  15   4      792.03      798.29     15.24 o 
   1  15   4     1324.09     1272.16     20.07 o 
   2  15   4      367.20      339.86     11.02 o 
   3  15   4      445.35      435.80     16.90 o 
   4  15   4        4.67        8.30      3.02 o 
   5  15   4       84.50       93.82      8.80 o 
   6  15   4       31.92       18.50      7.07 o 
  -6  16   4      127.54      124.88     14.17 o 
  -5  16   4        8.01        4.21      2.94 o 
  -4  16   4      234.13      247.06      8.92 o 
  -3  16   4       22.38       78.24     11.02 o 
  -2  16   4      160.98      143.89      6.19 o 
  -1  16   4      155.30      135.21      4.91 o 
   0  16   4     1381.27     1397.11     19.17 o 
   1  16   4      398.96      367.52      9.35 o 
   2  16   4      218.89      215.20      8.90 o 
   3  16   4     1804.72     1654.63     31.44 o 
   4  16   4      140.24      131.75      8.16 o 
   5  16   4       13.05       10.61      4.44 o 
   6  16   4       66.02       76.90      9.27 o 
  -6  17   4      198.26      224.31     11.73 o 
  -5  17   4       39.68       47.83      6.95 o 
  -4  17   4       74.77       78.33      5.71 o 
  -3  17   4      170.39      199.95      7.80 o 
  -2  17   4       45.66       58.59      4.32 o 
  -1  17   4       27.45       34.58      2.90 o 
   0  17   4      523.93      499.22      9.63 o 
   1  17   4      424.85      367.22      9.57 o 
   2  17   4      386.43      310.05     12.43 o 
   3  17   4     1439.41     1391.18     32.79 o 
   4  17   4      284.51      287.28     11.70 o 
   5  17   4      297.57      293.42     14.89 o 
   6  17   4       99.73      102.30     10.45 o 
  -6  18   4        0.02        4.88      4.18 o 
  -5  18   4      139.97      154.63      8.30 o 
  -4  18   4       55.72       63.12      5.39 o 
  -3  18   4      343.59      332.04     10.08 o 
  -2  18   4      105.82       97.85      5.41 o 
  -1  18   4      207.73      203.68      6.96 o 
   0  18   4      690.35      636.19     11.49 o 
   1  18   4      242.34      233.43     10.03 o 
   2  18   4      451.66      400.23     19.11 o 
   3  18   4      163.68      165.32      8.73 o 
   4  18   4        2.18        5.08      3.33 o 
   5  18   4        8.39       19.07      5.55 o 
   6  18   4       57.03       79.26      9.70 o 
  -5  19   4       12.85        6.54      3.48 o 
  -4  19   4      101.20      100.63      6.53 o 
  -3  19   4      430.95      418.97     26.57 o 
  -2  19   4      353.50      326.68     11.62 o 
  -1  19   4     1135.61     1083.02     16.70 o 
   0  19   4      412.16      402.19     10.62 o 
   1  19   4        8.27       32.55      4.21 o 
   2  19   4      401.84      405.57     13.18 o 
   3  19   4        5.52        6.74      3.30 o 
   4  19   4      375.88      349.80     17.29 o 
   5  19   4       30.30       26.98      6.37 o 
  -5  20   4       89.24       92.70      7.97 o 
  -4  20   4       64.03       62.76      5.60 o 
  -3  20   4       96.08       79.94      5.92 o 
  -2  20   4      157.05      165.02      8.20 o 
  -1  20   4     1258.82     1237.00     20.67 o 
   0  20   4        4.50        4.17      2.17 o 
   1  20   4        1.04       33.53      7.43 o 
   2  20   4       13.08       10.75      3.47 o 
   3  20   4        3.28        3.56      2.81 o 
   4  20   4       47.13       54.99     12.61 o 
   5  20   4       22.69       23.88      6.01 o 
  -5  21   4       32.66       33.06      5.81 o 
  -4  21   4        0.73        5.67      3.14 o 
  -3  21   4        7.28        4.70      2.75 o 
  -2  21   4      414.76      389.67     14.92 o 
  -1  21   4       10.70       19.09      3.12 o 
   0  21   4      143.84      145.96      6.69 o 
   1  21   4      297.62      274.79     10.76 o 
   2  21   4        3.40        7.49      3.22 o 
   3  21   4       43.01       41.40      6.31 o 
   4  21   4      166.75      157.39     11.25 o 
   5  21   4        0.98        1.76      4.21 o 
  -5  22   4        2.16        4.07      4.10 o 
  -4  22   4       97.71       93.96      6.74 o 
  -3  22   4       37.19       39.90      5.21 o 
  -2  22   4        0.02        0.25      2.25 o 
  -1  22   4        8.44       13.87      3.53 o 
   0  22   4        0.03        2.10      2.32 o 
   1  22   4      252.30      233.30     17.24 o 
   2  22   4       55.29       49.31      6.93 o 
   3  22   4      184.84      184.94     10.01 o 
   4  22   4       16.46       12.86      5.09 o 
   5  22   4       52.12       62.47      8.71 o 
  -5  23   4       85.47      107.48     10.91 o 
  -4  23   4        7.66        8.69      4.98 o 
  -3  23   4       26.53       35.16      4.38 o 
  -2  23   4       32.03       32.45      3.93 o 
  -1  23   4        1.70        5.50      3.04 o 
   0  23   4       32.23       44.13      4.34 o 
   1  23   4      165.96      191.68     11.67 o 
   2  23   4      187.04      179.34      9.60 o 
   3  23   4       45.50       39.66      5.64 o 
   4  23   4       23.37       24.02      6.12 o 
   5  23   4       67.17       55.21      8.22 o 
  -4  24   4        0.03        1.08      3.48 o 
  -3  24   4       29.98       26.12      4.49 o 
  -2  24   4       57.19       53.32      5.80 o 
  -1  24   4        0.02       -1.11      2.61 o 
   0  24   4       55.38       48.82      5.71 o 
   1  24   4       34.73       38.06      5.11 o 
   2  24   4       82.68       93.04      8.31 o 
   3  24   4        2.64        4.61      4.16 o 
   4  24   4        7.43        7.77      4.95 o 
  -4  25   4       81.14       77.91      7.44 o 
  -3  25   4      115.19      131.57      7.35 o 
  -2  25   4      133.64      118.68      8.12 o 
  -1  25   4      224.25      223.26     10.37 o 
   0  25   4       60.85       70.84      5.63 o 
   1  25   4        3.34        6.74      3.43 o 
   2  25   4      125.47      118.80      8.20 o 
   3  25   4       27.43       19.07      6.31 o 
   4  25   4        2.42        1.21      5.14 o 
  -4  26   4        0.40       -1.16      3.43 o 
  -3  26   4       10.47        8.35      6.07 o 
  -2  26   4       37.93       37.54      5.58 o 
  -1  26   4       35.66       36.16      5.36 o 
   0  26   4        0.58        1.77      3.71 o 
   1  26   4       13.74       14.52      5.13 o 
   2  26   4        4.59       -1.39      3.09 o 
   3  26   4        9.69        6.59      4.60 o 
   4  26   4       15.78       18.62      6.07 o 
  -3  27   4       19.13       21.66      6.43 o 
  -2  27   4        1.88       -1.57      3.26 o 
  -1  27   4        0.53       -2.85      2.94 o 
   0  27   4        3.12       -0.22      3.71 o 
   1  27   4        1.60       -0.74      3.25 o 
   2  27   4        2.16        4.68      3.68 o 
   3  27   4        0.62       -1.92      3.62 o 
  -3  28   4       25.27       25.28      6.89 o 
  -2  28   4        2.25       -0.45      4.33 o 
  -1  28   4       40.84       55.87      6.57 o 
   0  28   4        1.55        2.41      4.06 o 
   1  28   4       21.50       28.92      5.38 o 
   2  28   4        0.21        0.66      3.60 o 
   3  28   4        7.43        8.50      4.89 o 
  -2  29   4        1.63        2.80      4.50 o 
  -1  29   4       33.49       30.80      5.69 o 
   0  29   4      114.47      144.39     11.16 o 
   1  29   4        0.12       -0.79      3.66 o 
   2  29   4       18.79       19.71      5.90 o 
  -2  30   4       16.19       19.69      6.41 o 
  -1  30   4       28.98       18.68      6.03 o 
   0  30   4       75.47       81.00      9.14 o 
   1  30   4       37.12       38.22      7.32 o 
   2  30   4        6.07        9.19      5.31 o 
  -1  31   4      116.40      122.70     14.60 o 
   0  31   4        0.28       -1.46      4.28 o 
   1  31   4        2.85        5.25      5.21 o 
  -7   1   5        6.57        8.54      4.12 o 
  -6   1   5        6.51       10.83      3.54 o 
  -5   1   5        0.55        0.97      2.23 o 
  -4   1   5      102.24      131.87      5.51 o 
  -3   1   5       20.77       31.35      2.92 o 
  -2   1   5     4586.14     4591.71     48.78 o 
  -1   1   5       88.26       75.00      2.97 o 
   0   1   5      188.09      224.53      4.83 o 
   1   1   5      110.04      130.02      3.61 o 
   2   1   5       69.09      192.68     10.11 o 
   3   1   5       97.43       81.29      3.32 o 
   4   1   5       21.98       14.46      2.39 o 
   5   1   5       65.17       46.83      4.51 o 
   6   1   5        0.08        1.90      3.61 o 
   7   1   5       22.77       20.70     11.18 o 
  -7   2   5        9.46        6.34      3.87 o 
  -6   2   5       57.96       75.55      6.77 o 
  -5   2   5       28.84       20.29      3.87 o 
  -4   2   5        3.96        5.29      2.21 o 
  -3   2   5      803.31      793.75     12.87 o 
  -2   2   5       65.55       82.38      4.32 o 
  -1   2   5       61.62       74.49      3.05 o 
   0   2   5       93.72       84.40      3.01 o 
   1   2   5      106.17      130.36      4.09 o 
   2   2   5        7.38        8.94      1.33 o 
   3   2   5      605.60      660.73     10.34 o 
   4   2   5      120.69      114.42      4.99 o 
   5   2   5        0.05       -2.04      2.04 o 
   6   2   5        9.75       11.23      4.58 o 
   7   2   5        4.63        6.07      7.86 o 
  -7   3   5        0.31       -2.11      3.26 o 
  -6   3   5       20.42       25.46     10.97 o 
  -5   3   5       20.47       24.08      4.22 o 
  -4   3   5      194.47      197.16      7.11 o 
  -3   3   5       62.41       62.97      3.48 o 
  -2   3   5      274.38      298.35      6.64 o 
  -1   3   5     1047.21     1131.24     16.61 o 
   0   3   5      229.33      234.21      5.59 o 
   1   3   5     1114.52     1173.51     14.84 o 
   2   3   5      753.32      702.70     10.05 o 
   3   3   5      186.87      180.46      4.57 o 
   4   3   5      379.60      387.32     11.84 o 
   5   3   5      399.68      409.41     15.38 o 
   6   3   5       19.45       25.17      5.76 o 
   7   3   5       42.20       41.37     11.46 o 
  -7   4   5       65.20       66.75      8.27 o 
  -6   4   5       21.58       30.74      4.96 o 
  -5   4   5       20.73       12.01      3.13 o 
  -4   4   5       22.80       24.58      3.58 o 
  -3   4   5       76.82       98.45      4.22 o 
  -2   4   5      245.71      289.80      8.70 o 
  -1   4   5      408.20      397.70      7.56 o 
   0   4   5       20.24       29.46      1.98 o 
   1   4   5      381.65      418.24      6.91 o 
   2   4   5        4.15        8.42      2.19 o 
   3   4   5      242.00      232.01      6.39 o 
   4   4   5       98.51       85.06      4.69 o 
   5   4   5        0.42       -0.65      2.72 o 
   6   4   5       43.02       53.23      7.06 o 
   7   4   5       28.85       17.60      6.81 o 
  -7   5   5      125.10      143.56     15.39 o 
  -6   5   5       72.34       64.98      6.57 o 
  -5   5   5      108.37      117.45      8.27 o 
  -4   5   5       62.50       53.43      5.97 o 
  -3   5   5      105.62      129.18     11.70 o 
  -2   5   5      200.99      246.08      7.52 o 
  -1   5   5     1713.29     1724.22     32.08 o 
   0   5   5       88.64       63.17      2.66 o 
   1   5   5      275.67      279.51     12.26 o 
   2   5   5     1161.70     1204.37     18.09 o 
   3   5   5     1823.08     1847.05     26.09 o 
   4   5   5       61.26       44.74      3.46 o 
   5   5   5      376.73      366.85     15.17 o 
   6   5   5      156.14      161.41     10.91 o 
   7   5   5        9.20       13.85      6.51 o 
  -7   6   5        0.16       -1.56      3.53 o 
  -6   6   5        0.28        2.00      3.20 o 
  -5   6   5        9.41       17.67      3.44 o 
  -4   6   5        8.23        2.20      2.01 o 
  -3   6   5      221.93      202.69      6.80 o 
  -2   6   5       51.38       51.35      2.92 o 
  -1   6   5       13.14       23.91      2.12 o 
   0   6   5      823.89      916.66     12.83 o 
   1   6   5      245.75      219.56      4.48 o 
   2   6   5      122.46      127.33      4.39 o 
   3   6   5       52.00       51.96      3.26 o 
   4   6   5        5.40        4.11      2.47 o 
   5   6   5      115.36       97.47      6.75 o 
   6   6   5       45.65       28.48      6.10 o 
   7   6   5       21.95       21.63      7.40 o 
  -7   7   5       12.90        8.32      4.21 o 
  -6   7   5      110.93      106.19      8.78 o 
  -5   7   5      182.93      177.00      7.83 o 
  -4   7   5      532.05      591.99     13.31 o 
  -3   7   5      229.38      222.58      7.18 o 
  -2   7   5      928.60      867.18     13.03 o 
  -1   7   5        3.50        4.21      1.33 o 
   0   7   5     1077.47     1082.19     17.93 o 
   1   7   5      117.46      117.13      3.01 o 
   2   7   5       30.32       39.98      4.99 o 
   3   7   5        6.62       10.49      1.89 o 
   4   7   5        4.33       17.24      3.44 o 
   5   7   5        0.42       -0.25      2.54 o 
   6   7   5       93.36       86.39     16.56 o 
   7   7   5       38.44       64.01     17.76 o 
  -7   8   5       53.28       43.73     10.52 o 
  -6   8   5       28.63       19.59      4.73 o 
  -5   8   5        1.61        6.60      2.81 o 
  -4   8   5       30.35       41.27      4.13 o 
  -3   8   5        1.30        4.31      1.92 o 
  -2   8   5      283.48      286.44      8.63 o 
  -1   8   5      132.12      126.37      4.22 o 
   0   8   5        0.14       -0.60      1.06 o 
   1   8   5      207.21      221.55      4.51 o 
   2   8   5      113.15      132.85      6.16 o 
   3   8   5        0.11        1.70      1.95 o 
   4   8   5      179.03      173.30      8.28 o 
   5   8   5      337.41      322.46     12.02 o 
   6   8   5       36.54       44.00      7.09 o 
  -6   9   5       76.39       73.92     10.99 o 
  -5   9   5       45.11       61.29      5.18 o 
  -4   9   5        2.64       74.34      7.97 o 
  -3   9   5      191.67      176.19      6.60 o 
  -2   9   5     1370.47     1304.56     17.70 o 
  -1   9   5      160.95      206.13      5.50 o 
   0   9   5       35.90       33.43      2.79 o 
   1   9   5      827.77      734.26     10.68 o 
   2   9   5      166.86      171.26      7.17 o 
   3   9   5      107.40      104.97      6.18 o 
   4   9   5     2391.61     2372.72     39.47 o 
   5   9   5      113.10      144.00      9.06 o 
   6   9   5       44.97       41.71      6.98 o 
  -6  10   5        4.68        9.73      3.54 o 
  -5  10   5       33.38       26.37      3.98 o 
  -4  10   5       41.83       47.77      4.42 o 
  -3  10   5        1.72        6.24      2.27 o 
  -2  10   5      385.88      377.54      7.73 o 
  -1  10   5      434.46      477.06     14.61 o 
   0  10   5       80.36       77.74      3.58 o 
   1  10   5      404.38      442.47      9.09 o 
   2  10   5     1003.69      902.44     18.61 o 
   3  10   5       62.26       51.07      4.73 o 
   4  10   5        0.72        3.95      2.77 o 
   5  10   5      161.33      138.83      8.44 o 
   6  10   5       35.90       40.07      7.81 o 
  -6  11   5       71.90       65.04      6.35 o 
  -5  11   5       65.10       63.26      5.60 o 
  -4  11   5        2.09       11.54      2.88 o 
  -3  11   5     1029.72      977.18     17.71 o 
  -2  11   5      330.32      333.66      9.28 o 
  -1  11   5     1172.69     1093.79     18.90 o 
   0  11   5      274.37      233.98      5.83 o 
   1  11   5      629.92      601.33     12.34 o 
   2  11   5      313.60      305.96      9.99 o 
   3  11   5      576.92      529.39     17.90 o 
   4  11   5      211.29      168.24      8.61 o 
   5  11   5      192.59      187.95      9.64 o 
   6  11   5      126.12      141.63     10.75 o 
  -6  12   5        7.59       11.27      3.74 o 
  -5  12   5        0.71       -0.13      2.45 o 
  -4  12   5      158.01      143.43      6.92 o 
  -3  12   5        4.66        6.97      2.43 o 
  -2  12   5      134.90      129.73      9.55 o 
  -1  12   5      257.94      254.82      8.99 o 
   0  12   5      550.97      564.51     10.00 o 
   1  12   5      481.66      460.64      9.81 o 
   2  12   5      136.13      125.28      6.59 o 
   3  12   5      195.48      175.81      8.19 o 
   4  12   5      655.07      586.99     16.38 o 
   5  12   5       20.38       16.81      4.38 o 
   6  12   5       17.59       11.66      6.47 o 
  -6  13   5       98.55      125.89      8.38 o 
  -5  13   5      115.25      113.72      6.89 o 
  -4  13   5      264.52      252.85      8.97 o 
  -3  13   5      118.50      115.15      5.93 o 
  -2  13   5      138.42      163.43      7.63 o 
  -1  13   5      695.36      694.20     11.93 o 
   0  13   5      907.51      953.39     18.09 o 
   1  13   5      294.17      285.98      7.58 o 
   2  13   5     2406.53     2141.31     35.47 o 
   3  13   5        0.21        1.56      2.41 o 
   4  13   5       15.98       17.32      4.56 o 
   5  13   5       74.62       72.69      7.02 o 
   6  13   5       58.62       61.15      8.15 o 
  -6  14   5        0.07       -0.64      2.91 o 
  -5  14   5        0.74        3.45      2.91 o 
  -4  14   5      124.16      116.01      6.58 o 
  -3  14   5       89.26       94.83      5.57 o 
  -2  14   5       61.04       78.23      6.61 o 
  -1  14   5       97.32       93.92      4.58 o 
   0  14   5       96.42       87.90      3.88 o 
   1  14   5       60.76       71.81      4.09 o 
   2  14   5      363.03      348.87     13.34 o 
   3  14   5       69.44       57.49      5.38 o 
   4  14   5       19.10       11.78      6.12 o 
   5  14   5       93.22       96.69      7.76 o 
   6  14   5       49.54       64.25      8.55 o 
  -6  15   5       16.75       19.64      4.59 o 
  -5  15   5       53.38       54.87      5.37 o 
  -4  15   5       30.70       22.95      3.71 o 
  -3  15   5      244.80      303.97     11.85 o 
  -2  15   5      105.40      105.43      5.50 o 
  -1  15   5       81.38       94.79      5.88 o 
   0  15   5       62.06       73.20      3.71 o 
   1  15   5      110.54       93.21      6.63 o 
   2  15   5      614.20      528.87     15.99 o 
   3  15   5      654.37      653.53     17.22 o 
   4  15   5      112.52      132.13      9.55 o 
   5  15   5       75.79       94.35      9.06 o 
   6  15   5      142.36      168.66     12.42 o 
  -6  16   5        1.45        2.04      3.33 o 
  -5  16   5       13.91       13.37      3.74 o 
  -4  16   5       10.80       10.54      3.19 o 
  -3  16   5      144.30      122.99      6.39 o 
  -2  16   5        0.94        2.02      1.97 o 
  -1  16   5        7.31        6.69      1.95 o 
   0  16   5      322.66      286.88      8.57 o 
   1  16   5       80.24       65.00      5.39 o 
   2  16   5       25.07       20.96      3.84 o 
   3  16   5       35.19       33.24      5.65 o 
   4  16   5        6.98        5.48      3.28 o 
   5  16   5       15.25       14.91      5.05 o 
   6  16   5        0.01        3.58      4.60 o 
  -6  17   5        4.00        4.78      3.68 o 
  -5  17   5       10.76        7.20      4.07 o 
  -4  17   5        0.03       -0.13      2.39 o 
  -3  17   5      255.84      242.95     11.34 o 
  -2  17   5       52.54       55.33      5.30 o 
  -1  17   5       61.00       56.72      3.74 o 
   0  17   5      196.33      196.61      7.30 o 
   1  17   5      180.78      162.55      8.20 o 
   2  17   5      635.55      585.20     15.91 o 
   3  17   5        1.20        4.50      3.21 o 
   4  17   5       25.86       23.21      6.11 o 
   5  17   5       40.20       47.18      7.28 o 
   6  17   5       48.11       61.01      9.50 o 
  -5  18   5       37.16       47.15      5.55 o 
  -4  18   5        7.08        9.56      3.21 o 
  -3  18   5      236.93      229.49      8.70 o 
  -2  18   5      110.64      122.05      6.29 o 
  -1  18   5       11.45       17.33      3.87 o 
   0  18   5        0.04        2.11      2.03 o 
   1  18   5      432.20      396.57     12.81 o 
   2  18   5       11.91        8.86      3.21 o 
   3  18   5        3.82        5.26      3.21 o 
   4  18   5       31.48       28.73      5.08 o 
   5  18   5        0.50        1.69      4.03 o 
  -5  19   5      101.78      124.61      7.93 o 
  -4  19   5      158.14      120.81      7.38 o 
  -3  19   5       14.00       10.44      3.07 o 
  -2  19   5       16.16       22.61      3.57 o 
  -1  19   5      314.45      283.50     11.91 o 
   0  19   5      177.60      183.70      7.40 o 
   1  19   5       29.45       29.57      4.55 o 
   2  19   5      125.01      110.62      7.69 o 
   3  19   5        5.11        4.42      3.04 o 
   4  19   5       27.65       27.49      5.01 o 
   5  19   5       48.26       50.16     10.89 o 
  -5  20   5       11.79       10.83      4.28 o 
  -4  20   5       17.60       13.75      3.64 o 
  -3  20   5        6.00        1.32      2.60 o 
  -2  20   5       76.51       81.23      5.57 o 
  -1  20   5       41.67       30.38      4.50 o 
   0  20   5       26.50       23.82      3.62 o 
   1  20   5        2.65        2.04      2.94 o 
   2  20   5      125.29      114.95      7.84 o 
   3  20   5        2.53       -1.98      2.72 o 
   4  20   5        2.51        5.49      3.50 o 
   5  20   5       59.54       63.27      8.40 o 
  -5  21   5       29.35       38.51      5.46 o 
  -4  21   5      120.53      134.76     13.88 o 
  -3  21   5      651.29      636.66     15.54 o 
  -2  21   5      248.80      241.27      8.79 o 
  -1  21   5      570.00      540.19     15.16 o 
   0  21   5      105.39       95.96      6.01 o 
   1  21   5       32.78       36.55      5.08 o 
   2  21   5      133.08      126.27      9.59 o 
   3  21   5       93.48      116.39      8.44 o 
   4  21   5       13.46       12.77      6.06 o 
   5  21   5       10.47       10.57      5.49 o 
  -5  22   5        3.66       -3.66      3.95 o 
  -4  22   5       43.93       46.36      5.42 o 
  -3  22   5       67.62       71.72      7.04 o 
  -2  22   5       12.50       14.36      3.79 o 
  -1  22   5       40.37       31.92      4.76 o 
   0  22   5       19.23       23.87      3.63 o 
   1  22   5       91.31       96.13      7.39 o 
   2  22   5        3.04        0.96      3.04 o 
   3  22   5        4.95        3.88      3.84 o 
   4  22   5        1.19       -1.90      4.17 o 
   5  22   5       11.57        5.68      5.15 o 
  -4  23   5      108.75      137.50      8.97 o 
  -3  23   5        0.03        6.17      3.54 o 
  -2  23   5      101.33       96.26     10.20 o 
  -1  23   5       15.20       23.77      6.20 o 
   0  23   5      501.07      444.48     16.33 o 
   1  23   5      382.34      359.90     13.46 o 
   2  23   5       28.40       33.57      5.38 o 
   3  23   5      166.61      155.26      9.76 o 
   4  23   5      268.63      299.30     15.90 o 
  -4  24   5       63.58       60.22      8.56 o 
  -3  24   5       82.66       76.20      6.35 o 
  -2  24   5       78.79       90.56      7.45 o 
  -1  24   5        2.99        2.24      3.18 o 
   0  24   5       18.63       26.14      5.43 o 
   1  24   5        5.67        7.79      4.03 o 
   2  24   5       13.63       17.85      4.66 o 
   3  24   5       47.31       41.87      6.25 o 
   4  24   5       63.08       67.00      8.89 o 
  -4  25   5      114.29       93.94      8.24 o 
  -3  25   5       55.18       51.77      6.37 o 
  -2  25   5       74.84       81.61      7.25 o 
  -1  25   5      532.20      556.35     16.68 o 
   0  25   5      306.06      330.85     15.21 o 
   1  25   5      348.89      361.38     13.65 o 
   2  25   5      204.33      195.51     11.01 o 
   3  25   5       54.61       47.32      7.61 o 
   4  25   5        5.16        2.00      4.46 o 
  -3  26   5        0.48        7.18      4.05 o 
  -2  26   5        0.13       -1.45      3.37 o 
  -1  26   5       29.52       23.96      4.91 o 
   0  26   5        5.96        5.99      4.34 o 
   1  26   5       17.73       25.60      5.13 o 
   2  26   5       18.92       10.78      5.06 o 
   3  26   5       71.98       65.27      8.76 o 
  -3  27   5      251.19      260.99     30.28 o 
  -2  27   5      148.64      145.74      9.59 o 
  -1  27   5      694.39      776.49     24.59 o 
   0  27   5      275.58      301.41     15.46 o 
   1  27   5      235.60      266.85     12.30 o 
   2  27   5      139.07      146.45      9.88 o 
   3  27   5       99.62       99.09     14.80 o 
  -3  28   5        1.84       -4.50      4.50 o 
  -2  28   5       10.78        9.81      4.40 o 
  -1  28   5      145.14      170.04     12.01 o 
   0  28   5        0.02        3.11      4.22 o 
   1  28   5       53.00       48.91      7.78 o 
   2  28   5       18.29        6.38      4.70 o 
   3  28   5        0.83        0.38      4.50 o 
  -2  29   5      151.36      153.08     10.28 o 
  -1  29   5       82.97       73.44      8.95 o 
   0  29   5      195.38      167.48     12.52 o 
   1  29   5       39.32       25.30     10.70 o 
   2  29   5      256.44      324.29     14.57 o 
  -1  30   5        0.47        2.20      4.38 o 
   0  30   5        0.52       -1.87      4.34 o 
   1  30   5       13.65       11.40      5.68 o 
  -7   0   6       15.34       41.43     10.85 o 
  -6   0   6       36.98       54.76      8.37 o 
  -5   0   6       72.15       87.65      9.01 o 
  -4   0   6     1093.40     1084.21     30.19 o 
  -3   0   6     3784.43     3691.16     69.52 o 
  -2   0   6     6068.32     5923.47     88.08 o 
  -1   0   6      290.30      315.31      9.38 o 
   0   0   6     2126.64     2022.67     33.70 o 
   1   0   6      168.99      236.37      9.52 o 
   2   0   6     1604.48     1662.84     29.41 o 
   3   0   6      268.69      367.23     21.77 o 
   4   0   6      447.58      478.10     17.53 o 
   5   0   6      392.11      407.88     17.21 o 
   6   0   6      538.22      628.35     44.72 o 
  -7   1   6       32.86       41.44      7.90 o 
  -6   1   6        7.36        3.80      3.16 o 
  -5   1   6      193.00      181.77     11.44 o 
  -4   1   6        8.27       14.35      3.65 o 
  -3   1   6      157.83      152.14      5.40 o 
  -2   1   6       63.32       75.82      3.93 o 
  -1   1   6       55.15       74.72      3.26 o 
   0   1   6      101.45      131.26      3.96 o 
   1   1   6      537.19      560.57      9.17 o 
   2   1   6       26.47       32.72      2.27 o 
   3   1   6       52.36       65.36      3.66 o 
   4   1   6      310.08      275.55      9.07 o 
   5   1   6       15.45       10.62      3.12 o 
   6   1   6       64.20       84.18     13.25 o 
  -6   2   6      150.38      162.61      9.10 o 
  -5   2   6       80.26       86.02      6.29 o 
  -4   2   6       46.16       54.08      6.23 o 
  -3   2   6       14.43       67.15     11.65 o 
  -2   2   6      363.73      376.00      7.90 o 
  -1   2   6      707.99      661.34     14.56 o 
   0   2   6     1383.40     1453.11     18.28 o 
   1   2   6     2074.82     2115.91     24.84 o 
   2   2   6     1753.16     1777.72     25.83 o 
   3   2   6     2263.67     2164.49     41.59 o 
   4   2   6      652.59      592.62     14.12 o 
   5   2   6      445.36      435.30     16.21 o 
   6   2   6      240.46      293.09     34.36 o 
  -6   3   6       28.25       50.01      5.72 o 
  -5   3   6        1.05        6.03      3.39 o 
  -4   3   6        5.64       10.36      2.72 o 
  -2   3   6       10.15       17.99      2.17 o 
  -1   3   6      196.01      174.02      4.83 o 
   0   3   6       23.46       42.54      2.39 o 
   1   3   6      456.02      451.00      7.86 o 
   2   3   6       94.32       72.64      2.90 o 
   3   3   6       11.20       35.19      4.76 o 
   4   3   6      180.55      144.13      7.31 o 
   5   3   6        0.96        3.39      4.83 o 
   6   3   6       21.05       32.23      6.01 o 
  -6   4   6       27.73       34.75      6.22 o 
  -5   4   6       51.87       51.00      5.67 o 
  -4   4   6       85.14       73.69      5.13 o 
  -3   4   6       14.00       22.71      2.67 o 
  -2   4   6      138.43      167.81     14.04 o 
  -1   4   6      631.58      667.61     24.36 o 
   0   4   6       30.79       32.34      2.21 o 
   1   4   6     3966.92     3946.51     42.56 o 
   2   4   6     2368.33     2238.40     30.31 o 
   3   4   6      312.56      305.56      7.95 o 
   4   4   6        0.44       -0.53      2.08 o 
   5   4   6      158.93      149.54      9.78 o 
   6   4   6       11.85        7.50      4.63 o 
  -6   5   6       45.23       35.87      5.93 o 
  -5   5   6        0.84       -2.26      2.26 o 
  -4   5   6        0.14        0.05      2.24 o 
  -3   5   6        0.84        2.36      1.96 o 
  -2   5   6       10.59       28.56      2.68 o 
  -1   5   6        0.00       11.50      3.85 o 
   0   5   6       37.88       50.08      2.66 o 
   1   5   6      600.71      616.30      9.60 o 
   2   5   6      369.36      355.86      8.42 o 
   3   5   6       38.31       32.39      3.02 o 
   4   5   6       56.35       47.31      4.94 o 
   5   5   6       12.41       22.59      4.93 o 
   6   5   6       29.25       34.60      6.27 o 
  -6   6   6        5.36        4.69      3.47 o 
  -5   6   6        0.68       -1.01      2.29 o 
  -4   6   6      131.17      102.25      5.82 o 
  -3   6   6       79.14       74.90      4.70 o 
  -2   6   6      674.34      643.22     11.34 o 
  -1   6   6      984.72      918.24     17.18 o 
   0   6   6        1.11        8.31      1.37 o 
   1   6   6      213.07      194.25      7.98 o 
   2   6   6      120.04      108.48      6.38 o 
   3   6   6      542.45      526.02     13.63 o 
   4   6   6      149.69      152.08      7.68 o 
   5   6   6        1.74        3.32      3.62 o 
   6   6   6       43.34       45.52      6.95 o 
  -6   7   6        1.17       -2.85      2.85 o 
  -5   7   6        0.90       -0.10      2.43 o 
  -4   7   6       34.50       45.50      4.35 o 
  -3   7   6       68.14       64.76      4.43 o 
  -2   7   6      354.87      365.40      8.04 o 
  -1   7   6       87.68       94.71      4.00 o 
   0   7   6      134.64      137.65      6.37 o 
   1   7   6      434.19      433.23      7.48 o 
   2   7   6       97.99       98.15      6.69 o 
   3   7   6       13.09       18.57      3.38 o 
   4   7   6       34.29       31.28      4.36 o 
   5   7   6       33.43       48.50      6.61 o 
   6   7   6        0.34       -1.95      3.77 o 
  -6   8   6       16.79       14.62      4.46 o 
  -5   8   6       57.00       51.81      7.94 o 
  -4   8   6       35.71       40.32      4.22 o 
  -3   8   6      518.94      565.74     18.08 o 
  -2   8   6       88.62       90.42      4.06 o 
  -1   8   6      314.88      370.02      7.94 o 
   0   8   6        8.68        8.69      1.74 o 
   1   8   6       24.85       31.95      2.73 o 
   2   8   6       24.68       28.09      3.61 o 
   3   8   6     1909.86     1728.42     30.49 o 
   4   8   6      356.80      286.29     10.67 o 
   5   8   6       25.09       18.41      4.89 o 
   6   8   6       79.14       84.77     10.87 o 
  -6   9   6        1.09        9.93      3.93 o 
  -5   9   6        0.11        5.07      3.14 o 
  -4   9   6       40.46       25.81      3.71 o 
  -3   9   6      465.83      678.27     19.48 o 
  -2   9   6        7.51       14.49      3.97 o 
  -1   9   6        0.11       -0.40      1.31 o 
   0   9   6       82.99       99.55      4.12 o 
   1   9   6        0.06        2.38      1.07 o 
   2   9   6      285.15      294.80      9.91 o 
   3   9   6     2044.17     2017.89     34.40 o 
   4   9   6       10.36        9.72      3.32 o 
   5   9   6       52.95       52.84      5.86 o 
   6   9   6       30.37       32.25      7.20 o 
  -6  10   6       30.21       19.16      4.94 o 
  -5  10   6       24.76       33.47      5.86 o 
  -4  10   6       52.67       55.49      4.86 o 
  -3  10   6      451.72      413.89     10.84 o 
  -2  10   6        0.29        4.17      1.89 o 
  -1  10   6       34.12       42.12      3.50 o 
   0  10   6      236.42      256.60      7.21 o 
   1  10   6       72.56       76.93      2.82 o 
   2  10   6      147.08      155.34      7.33 o 
   3  10   6      265.84      275.61     10.36 o 
   4  10   6       75.55       70.72      6.14 o 
   5  10   6       18.67       15.81      4.17 o 
   6  10   6        2.99        2.14      4.41 o 
  -6  11   6       26.41       21.28      5.03 o 
  -5  11   6        2.94        2.85      2.78 o 
  -4  11   6       57.29       78.47      5.60 o 
  -3  11   6      104.59      105.49      5.83 o 
  -2  11   6       50.82       46.29      3.78 o 
  -1  11   6      341.67      312.55      7.48 o 
   0  11   6       63.71       55.48      3.32 o 
   1  11   6       68.62       69.25      5.33 o 
   2  11   6       83.04       73.27      6.12 o 
   3  11   6      148.89      149.87      7.87 o 
   4  11   6       13.20       14.14      3.78 o 
   5  11   6        3.64        2.51      3.36 o 
   6  11   6       45.16       70.20     10.20 o 
  -6  12   6       11.07        8.18      3.72 o 
  -5  12   6        1.20        4.32      3.00 o 
  -4  12   6        3.79        4.58      2.78 o 
  -3  12   6      866.73      916.71     20.29 o 
  -2  12   6       29.26       40.87      3.74 o 
  -1  12   6      209.91      227.23      7.01 o 
   0  12   6       58.63       58.31      3.35 o 
   1  12   6        8.87       11.75      3.27 o 
   2  12   6      253.28      233.22     12.34 o 
   3  12   6     1139.96     1087.38     30.18 o 
   4  12   6      138.46      140.92      8.31 o 
   5  12   6       51.45       59.76      6.55 o 
   6  12   6        2.06        1.96      5.03 o 
  -6  13   6        6.74        3.93      3.58 o 
  -5  13   6       26.15       32.20      4.67 o 
  -4  13   6      183.05      166.78      7.78 o 
  -3  13   6        9.51       25.41      5.24 o 
  -2  13   6        7.06        9.93      2.59 o 
  -1  13   6       20.88       33.52      3.04 o 
   0  13   6      120.33      140.99      5.00 o 
   1  13   6      308.19      316.57     10.81 o 
   2  13   6      318.50      295.24     10.66 o 
   3  13   6      512.36      516.25     15.03 o 
   4  13   6       24.72       28.32      4.59 o 
   5  13   6       17.13       19.96      4.93 o 
   6  13   6       50.41       43.63      8.81 o 
  -6  14   6       92.88      105.29      7.74 o 
  -5  14   6      183.57      191.34      9.15 o 
  -4  14   6      198.43      173.73     13.04 o 
  -3  14   6     1148.55     1034.06     19.51 o 
  -2  14   6      152.15      154.57      6.66 o 
  -1  14   6      567.98      534.60     10.66 o 
   0  14   6      871.85      898.89     22.25 o 
   1  14   6      278.61      275.72     10.14 o 
   2  14   6      399.71      376.59     13.32 o 
   3  14   6       88.74      113.67      7.42 o 
   4  14   6      122.88      116.67      9.81 o 
   5  14   6        5.60        6.87      4.00 o 
   6  14   6      134.74      162.33     14.94 o 
  -6  15   6        0.11        2.18      3.35 o 
  -5  15   6       28.58       15.92      3.88 o 
  -4  15   6       83.13       88.25      6.18 o 
  -3  15   6       12.04       20.43      3.51 o 
  -2  15   6      184.65      172.73      8.00 o 
  -1  15   6      128.44      132.51      5.37 o 
   0  15   6       50.76       78.27      6.08 o 
   1  15   6        6.79        6.82      3.46 o 
   2  15   6      171.97      167.37      8.83 o 
   3  15   6       14.08       31.57      4.72 o 
   4  15   6        0.96        3.01      3.11 o 
   5  15   6        0.91        5.20      3.69 o 
   6  15   6        7.92       26.25     10.19 o 
  -5  16   6       97.72       98.68      7.14 o 
  -4  16   6      145.22      143.47      7.65 o 
  -3  16   6        1.60        6.09      2.63 o 
  -2  16   6       66.23      130.83     15.01 o 
  -1  16   6      568.86      564.57     12.53 o 
   0  16   6      951.48      915.09     17.32 o 
   1  16   6      598.57      576.70     15.80 o 
   2  16   6     2272.97     2049.82     39.20 o 
   3  16   6      180.35      151.74     10.30 o 
   4  16   6      166.02      153.03      9.38 o 
   5  16   6      160.16      152.62      9.97 o 
  -5  17   6       13.57       12.11      3.85 o 
  -4  17   6       45.42       56.45      5.47 o 
  -3  17   6      177.52      158.55      7.65 o 
  -2  17   6       79.26       72.87      5.83 o 
  -1  17   6      150.51      136.95      7.38 o 
   0  17   6      124.26      112.45      5.99 o 
   1  17   6      218.30      211.27      9.76 o 
   2  17   6      167.97      146.14      8.61 o 
   3  17   6        9.00        9.26      3.53 o 
   4  17   6        4.30        3.45      3.34 o 
   5  17   6       43.38       47.88      9.04 o 
  -5  18   6      134.26      128.03      8.09 o 
  -4  18   6      208.29      244.04     10.63 o 
  -3  18   6       15.82       37.08      4.41 o 
  -2  18   6      515.89      497.12     12.63 o 
  -1  18   6      834.57      774.47     18.14 o 
   0  18   6       40.55       44.85      4.22 o 
   1  18   6      822.84      737.26     23.35 o 
   2  18   6      352.07      332.51     13.72 o 
   3  18   6      142.93      143.59     10.73 o 
   4  18   6      309.79      319.88     13.35 o 
   5  18   6      225.14      252.10     16.99 o 
  -5  19   6        6.59        4.95      3.69 o 
  -4  19   6        5.98        6.98      3.32 o 
  -3  19   6      155.12      154.95      7.81 o 
  -2  19   6       24.10       27.10      3.98 o 
  -1  19   6       25.22       25.73      4.26 o 
   0  19   6        6.22        9.26      3.50 o 
   1  19   6       34.98       33.57      5.07 o 
   2  19   6       44.92       33.79      4.96 o 
   3  19   6       15.01       12.38      5.60 o 
   4  19   6        5.02        3.98      3.71 o 
   5  19   6        2.02        2.74      4.72 o 
  -5  20   6       21.43       25.31      4.92 o 
  -4  20   6       55.21       47.67      5.38 o 
  -3  20   6      632.61      624.10     26.60 o 
  -2  20   6      677.81      650.63     28.81 o 
  -1  20   6       83.45       72.22      7.93 o 
   0  20   6       47.71       45.13      6.07 o 
   1  20   6        3.80        6.23      3.22 o 
   2  20   6       27.93       44.02      5.71 o 
   3  20   6      155.71      145.29      9.20 o 
   4  20   6        1.99        2.15      3.74 o 
   5  20   6       21.06       16.15      5.96 o 
  -4  21   6        7.41        8.05      3.71 o 
  -3  21   6        0.63        6.80      3.17 o 
  -2  21   6      203.85      183.62      9.50 o 
  -1  21   6        7.57        2.13      2.87 o 
   0  21   6       22.22       18.43      4.91 o 
   1  21   6        5.49        4.44      3.35 o 
   2  21   6       15.11       16.45      4.27 o 
   3  21   6        3.22        6.12      3.64 o 
   4  21   6       90.21       94.61      8.59 o 
  -4  22   6       12.39       10.68      3.91 o 
  -3  22   6       22.43       25.55      4.43 o 
  -2  22   6        0.75        6.97      3.48 o 
  -1  22   6        2.48        3.02      3.29 o 
   0  22   6      600.73      615.11     20.88 o 
   1  22   6       27.12       26.08      4.97 o 
   2  22   6      279.40      235.59     11.50 o 
   3  22   6       88.69       85.96      7.91 o 
   4  22   6      148.57      144.78     17.46 o 
  -4  23   6        6.36        5.70      4.23 o 
  -3  23   6        2.76        4.76      3.71 o 
  -2  23   6       13.17        9.62      3.77 o 
  -1  23   6       18.46       13.08      4.04 o 
   0  23   6       22.95       13.81      5.97 o 
   1  23   6       16.24       15.64      4.48 o 
   2  23   6      146.08      145.89     10.11 o 
   3  23   6        7.88        5.33      3.96 o 
   4  23   6        5.20        3.97      4.76 o 
  -4  24   6      102.35      126.51      9.62 o 
  -3  24   6       26.66       26.54      5.30 o 
  -2  24   6      101.43      100.26      7.98 o 
  -1  24   6      131.88      129.27     10.24 o 
   0  24   6       30.01       41.59      6.89 o 
   1  24   6      318.52      297.97     12.98 o 
   2  24   6       71.65       75.40      7.61 o 
   3  24   6       13.70       13.22      4.84 o 
   4  24   6        6.57       12.85      5.38 o 
  -3  25   6        1.13        3.45      3.89 o 
  -2  25   6        4.99        2.25      3.51 o 
  -1  25   6       30.76       16.77      5.34 o 
   0  25   6        1.37        1.04      4.17 o 
   1  25   6       21.71        9.39      4.25 o 
   2  25   6       15.56       11.47      4.55 o 
   3  25   6      103.97      119.72      9.68 o 
  -3  26   6      206.81      201.16     16.18 o 
  -2  26   6       50.32       45.14      6.39 o 
  -1  26   6      103.28       87.43      9.17 o 
   0  26   6       43.56       50.07      7.77 o 
   1  26   6       10.82       26.29      6.42 o 
   2  26   6        0.00        2.56      4.13 o 
   3  26   6       65.99       60.83      7.81 o 
  -3  27   6       10.41        3.45      6.51 o 
  -2  27   6        9.83        7.84      4.54 o 
  -1  27   6        1.06       -0.97      3.93 o 
   0  27   6        4.33        4.20      4.55 o 
   1  27   6       25.34       38.87      7.36 o 
   2  27   6        1.99       -2.69      4.09 o 
   3  27   6       11.19       27.29     12.82 o 
  -2  28   6        0.20       -2.38      4.08 o 
  -1  28   6       13.85        8.85      5.50 o 
   0  28   6        6.52       12.80      5.74 o 
   1  28   6       18.25       24.88      6.52 o 
   2  28   6       21.78       18.28      5.45 o 
  -1  29   6        1.02       -0.37      4.54 o 
   0  29   6       27.04       17.52      6.01 o 
   1  29   6        4.65        6.30      5.14 o 
  -6   1   7       11.88        7.15      3.83 o 
  -5   1   7        3.76       -0.47      2.51 o 
  -4   1   7      282.84      231.18      9.09 o 
  -3   1   7      793.33      911.73     15.93 o 
  -2   1   7       43.97       58.99      3.51 o 
  -1   1   7       52.92       34.08      2.59 o 
   0   1   7        0.04       -1.06      1.06 o 
   1   1   7        7.20        4.24      1.44 o 
   2   1   7      245.79      247.40      6.07 o 
   3   1   7        2.93       22.58      7.69 o 
   4   1   7        0.00        2.44      2.54 o 
   5   1   7        1.23        4.07      4.60 o 
   6   1   7       24.57       34.09     10.49 o 
  -6   2   7        0.02        2.13      3.10 o 
  -5   2   7       23.41       25.64      4.39 o 
  -4   2   7       29.41       45.59      4.22 o 
  -3   2   7     1082.54     1033.52     16.42 o 
  -2   2   7        6.59        0.36      1.50 o 
  -1   2   7      216.16      200.35      5.55 o 
   0   2   7       22.09       24.97      2.22 o 
   1   2   7       48.00       64.91      3.38 o 
   2   2   7        0.55        0.64      1.33 o 
   3   2   7       96.25      118.42      9.51 o 
   4   2   7       16.83       19.55      4.65 o 
   5   2   7        0.40        3.63      3.64 o 
   6   2   7       32.71       54.38     12.03 o 
  -6   3   7        7.67       10.79      3.92 o 
  -5   3   7       32.99       34.36      5.17 o 
  -4   3   7        0.34        1.10      2.45 o 
  -3   3   7      107.50       99.21      5.25 o 
  -2   3   7      643.43      634.74     11.39 o 
  -1   3   7       39.20       45.67      2.94 o 
   0   3   7      236.60      248.91      5.94 o 
   1   3   7      198.36      196.37      5.21 o 
   2   3   7      407.66      436.39     10.02 o 
   3   3   7      209.38      209.50      6.93 o 
   4   3   7      207.55      216.70     11.15 o 
   5   3   7       19.69       26.42      5.38 o 
   6   3   7       34.61       43.38     11.51 o 
  -6   4   7       61.31       68.18      6.66 o 
  -5   4   7       31.28       16.13      6.88 o 
  -4   4   7       29.94       33.54      6.41 o 
  -3   4   7       21.39       41.49      5.30 o 
  -2   4   7      186.22      222.81      9.06 o 
  -1   4   7      156.25      201.06     14.52 o 
   0   4   7      287.73      318.52      8.09 o 
   1   4   7     2520.38     2532.20     29.70 o 
   2   4   7        0.13        5.86      2.46 o 
   3   4   7      403.34      440.42     10.45 o 
   4   4   7      862.73      775.07     30.05 o 
   5   4   7       19.51       23.46      5.22 o 
   6   4   7        1.40        6.33      9.37 o 
  -6   5   7        0.00        1.36      3.05 o 
  -5   5   7      150.93      134.66      9.53 o 
  -4   5   7       40.90       43.87      4.49 o 
  -3   5   7       12.83       35.51      4.21 o 
  -2   5   7      191.13      196.06      5.96 o 
  -1   5   7      140.01      156.42      4.98 o 
   0   5   7      151.49      150.55      4.75 o 
   1   5   7     1077.43     1109.86     15.42 o 
   2   5   7      790.02      779.42     14.44 o 
   3   5   7       25.71       24.86      5.94 o 
   4   5   7       95.85       89.70      7.90 o 
   5   5   7      166.17      152.42     10.39 o 
   6   5   7       60.92       66.40      8.24 o 
  -6   6   7       74.76       73.35      8.26 o 
  -5   6   7       91.33       94.66     11.15 o 
  -4   6   7       18.50       18.53      3.32 o 
  -3   6   7      103.32       99.85      5.60 o 
  -2   6   7      410.57      377.41      8.69 o 
  -1   6   7      272.02      253.05      7.03 o 
   0   6   7      139.52      143.53      4.57 o 
   1   6   7      367.90      346.42      7.02 o 
   2   6   7      529.24      519.09     11.66 o 
   3   6   7        1.62        1.20      2.40 o 
   4   6   7        1.75       -2.79      2.79 o 
   5   6   7       82.49       93.57     13.98 o 
   6   6   7        5.07        6.32      4.65 o 
  -6   7   7       49.95       36.81      5.87 o 
  -5   7   7       21.90       29.13      4.83 o 
  -4   7   7      135.55      138.29      7.03 o 
  -3   7   7      137.09      136.53      6.86 o 
  -2   7   7      258.17      232.97      6.73 o 
  -1   7   7      586.34      569.32     12.51 o 
   0   7   7       90.94       88.50      4.17 o 
   1   7   7        3.20       21.01      5.46 o 
   2   7   7       25.97       24.16      3.70 o 
   3   7   7      120.12      106.22     11.21 o 
   4   7   7       96.78       80.72      6.31 o 
   5   7   7       50.78       41.55      6.56 o 
   6   7   7       59.79       73.13      8.91 o 
  -6   8   7       27.87       47.47      6.62 o 
  -5   8   7      190.47      220.74      9.89 o 
  -4   8   7      170.08      194.89      8.33 o 
  -3   8   7      100.25       92.46      5.51 o 
  -2   8   7        4.59       15.43      4.11 o 
  -1   8   7      872.27      817.94     13.80 o 
   0   8   7      401.13      370.97      7.77 o 
   1   8   7        0.37       21.01      6.86 o 
   2   8   7      511.76      478.24     13.37 o 
   3   8   7      271.85      274.34     10.24 o 
   4   8   7        6.89       10.58      3.52 o 
   5   8   7       20.60       22.59      5.58 o 
   6   8   7       99.35      136.66     11.25 o 
  -6   9   7        2.10       -0.90      3.50 o 
  -5   9   7       57.85       53.49      5.55 o 
  -4   9   7      149.41      134.03      7.15 o 
  -3   9   7      245.71      227.36      8.50 o 
  -2   9   7        0.19        6.40      2.21 o 
  -1   9   7       28.68       34.17      3.02 o 
   0   9   7      316.11      312.87      8.90 o 
   1   9   7      210.35      200.27     12.38 o 
   2   9   7      200.34      183.85     10.06 o 
   3   9   7      803.17      868.49     27.30 o 
   4   9   7      155.77      162.79      8.84 o 
   5   9   7       70.25       52.91      7.24 o 
   6   9   7       51.00       54.24      8.08 o 
  -6  10   7       29.15       16.64      4.92 o 
  -5  10   7       50.56       44.55      5.34 o 
  -4  10   7      198.37      173.84      7.98 o 
  -3  10   7       55.24      115.31     14.12 o 
  -2  10   7      742.54      710.36     14.61 o 
  -1  10   7      158.64      140.86      5.33 o 
   0  10   7      359.94      342.60      7.96 o 
   1  10   7        4.17        5.89      3.27 o 
   2  10   7      873.36      870.30     19.67 o 
   3  10   7     1661.37     1580.51     29.94 o 
   4  10   7      124.01      128.28      8.02 o 
   5  10   7       73.56       79.31      8.55 o 
   6  10   7       23.49       22.06      6.49 o 
  -6  11   7        3.60       11.04      4.54 o 
  -5  11   7        9.32        5.62      3.24 o 
  -4  11   7       58.23       47.19      4.99 o 
  -3  11   7      441.45      378.42     10.88 o 
  -2  11   7      231.86      226.84      7.87 o 
  -1  11   7      429.96      422.08      9.79 o 
   0  11   7      643.65      641.74     11.65 o 
   1  11   7      527.23      490.97     13.81 o 
   2  11   7      437.29      399.85     13.57 o 
   3  11   7      480.43      428.44     13.66 o 
   4  11   7        0.58        1.38      2.86 o 
   5  11   7       70.22       77.40      8.62 o 
   6  11   7       60.42       55.47      8.45 o 
  -6  12   7       30.40       22.60      5.32 o 
  -5  12   7       63.72       80.93      6.97 o 
  -4  12   7      348.57      343.33     13.62 o 
  -3  12   7       10.27        5.74      2.94 o 
  -2  12   7      828.61      778.63     15.72 o 
  -1  12   7      553.98      520.92     10.66 o 
   0  12   7      366.93      343.72      9.37 o 
   1  12   7      393.12      368.14     12.24 o 
   2  12   7        3.73       16.76      7.07 o 
   3  12   7       16.12       25.16      4.51 o 
   4  12   7      191.26      193.15     10.00 o 
   5  12   7       36.24       49.09      7.60 o 
   6  12   7       38.37       47.49      8.96 o 
  -5  13   7      180.83      181.33      9.13 o 
  -4  13   7       15.89       14.78      3.98 o 
  -3  13   7       67.65       70.38      5.35 o 
  -2  13   7     1201.36     1156.07     20.50 o 
  -1  13   7      470.81      502.17     10.59 o 
   0  13   7      242.54      221.87     13.64 o 
   1  13   7      974.31      925.05     20.90 o 
   2  13   7       66.62       79.00      6.60 o 
   3  13   7      258.28      211.62      9.89 o 
   4  13   7       26.30       22.59      4.63 o 
   5  13   7       72.56       70.93      7.88 o 
  -5  14   7       18.52       11.11      3.96 o 
  -4  14   7       14.92        7.56      3.35 o 
  -3  14   7      142.35      112.57      6.46 o 
  -2  14   7       18.65       31.69      4.55 o 
  -1  14   7      286.30      285.98     11.32 o 
   0  14   7      325.55      294.13      8.94 o 
   1  14   7      634.45      627.04     16.76 o 
   2  14   7      456.97      466.16     14.55 o 
   3  14   7      117.42      133.02      8.42 o 
   4  14   7      117.93      120.77      8.47 o 
   5  14   7        0.41        0.58      3.53 o 
  -5  15   7        9.56       11.65      3.86 o 
  -4  15   7        2.20        3.68      2.84 o 
  -3  15   7        0.25        1.82      2.54 o 
  -2  15   7      104.65       96.33      6.25 o 
  -1  15   7       91.66       91.21      5.28 o 
   0  15   7        0.77       -1.32      2.22 o 
   1  15   7      453.46      414.42     13.54 o 
   2  15   7      783.97      761.13     34.36 o 
   3  15   7       60.60       54.04      6.11 o 
   4  15   7      165.46      169.75      9.97 o 
   5  15   7       90.59      102.60      8.79 o 
  -5  16   7       11.38       10.52      3.90 o 
  -4  16   7       14.84       11.13      3.36 o 
  -3  16   7        3.67       12.95      3.96 o 
  -2  16   7        1.69        8.64      2.84 o 
  -1  16   7        3.22        2.73      2.83 o 
   0  16   7       25.23       26.18      4.45 o 
   1  16   7       14.15        5.77      3.22 o 
   2  16   7      119.81      106.90      7.70 o 
   3  16   7      390.22      386.34     18.13 o 
   4  16   7       74.88       89.65      7.84 o 
   5  16   7      153.95      216.56     12.09 o 
  -5  17   7       14.98        9.66      3.88 o 
  -4  17   7       31.84       35.77      4.96 o 
  -3  17   7      177.27      177.15      8.28 o 
  -2  17   7      152.66      161.89      9.35 o 
  -1  17   7       36.40       24.44      7.31 o 
   0  17   7        1.11        3.62      2.84 o 
   1  17   7      171.44      158.73      9.06 o 
   2  17   7       20.60       21.20      4.57 o 
   3  17   7        5.67        7.20      3.53 o 
   4  17   7        4.14        0.95      3.43 o 
   5  17   7        0.04        0.90      3.81 o 
  -5  18   7        1.10        4.64      3.78 o 
  -4  18   7        0.85        0.60      3.01 o 
  -3  18   7        8.29        7.93      3.29 o 
  -2  18   7       29.86       24.77      4.51 o 
  -1  18   7       10.97       12.03      3.42 o 
   0  18   7      187.75      190.25      9.72 o 
   1  18   7      108.63      115.99      7.95 o 
   2  18   7       77.66       74.77      6.96 o 
   3  18   7       25.68       21.35      4.54 o 
   4  18   7        0.60       -2.23      3.17 o 
   5  18   7       24.06       32.12      7.08 o 
  -5  19   7        6.27        3.00      3.72 o 
  -4  19   7        3.52        6.51      3.31 o 
  -3  19   7      123.80      123.46      7.41 o 
  -2  19   7        4.98        3.63      3.09 o 
  -1  19   7       22.24       15.74      3.88 o 
   0  19   7        5.73       -2.03      2.82 o 
   1  19   7        0.23        1.04      2.92 o 
   2  19   7        6.91        3.85      3.29 o 
   3  19   7        0.49       -1.71      3.14 o 
   4  19   7       22.91       19.36      7.88 o 
   5  19   7       22.12       18.59      6.78 o 
  -4  20   7       99.47      112.09      7.70 o 
  -3  20   7       24.82       33.87      4.85 o 
  -2  20   7      113.00      109.70      7.83 o 
  -1  20   7       15.34        6.19      3.30 o 
   0  20   7       19.63       20.90      5.24 o 
   1  20   7       14.21        9.81      5.27 o 
   2  20   7       21.85       21.00      4.82 o 
   3  20   7        6.95        3.10      3.57 o 
   4  20   7       16.97       26.06      5.80 o 
  -4  21   7       99.76      115.27      7.89 o 
  -3  21   7      105.82      115.51      8.54 o 
  -2  21   7        2.16        2.95      3.32 o 
  -1  21   7        8.76        7.56      4.06 o 
   0  21   7       25.24       44.04      6.86 o 
   1  21   7       29.13       39.87      5.85 o 
   2  21   7        9.19        5.24      4.80 o 
   3  21   7        0.32        0.11      3.65 o 
   4  21   7        5.19        4.82      4.23 o 
  -4  22   7       15.79       14.55      4.21 o 
  -3  22   7      181.49      152.01      9.74 o 
  -2  22   7       27.56       20.38      4.71 o 
  -1  22   7        0.17       -0.07      3.38 o 
   0  22   7       35.04       32.44      7.10 o 
   1  22   7        0.14       -2.85      2.85 o 
   2  22   7        6.19        6.26      3.85 o 
   3  22   7       69.40       81.25      9.49 o 
   4  22   7        1.41       -0.95      4.14 o 
  -4  23   7       15.83       17.59      7.67 o 
  -3  23   7       12.90       14.07      4.58 o 
  -2  23   7      118.01      124.12      8.72 o 
  -1  23   7        0.11        2.46      3.75 o 
   0  23   7       22.82       12.01      4.97 o 
   1  23   7        3.88        0.24      3.37 o 
   2  23   7       13.33       15.67      4.84 o 
   3  23   7      101.13      105.85      9.18 o 
   4  23   7      126.06      164.07     22.69 o 
  -3  24   7       85.21       80.30      8.47 o 
  -2  24   7        0.32        2.71      3.41 o 
  -1  24   7      131.88      124.19     10.56 o 
   0  24   7      114.36      127.91     10.92 o 
   1  24   7      180.30      191.34     13.64 o 
   2  24   7       12.74        0.96      3.74 o 
   3  24   7        0.03        1.89      4.27 o 
  -3  25   7       18.24       10.95      4.56 o 
  -2  25   7        1.08        0.28      4.07 o 
  -1  25   7        7.66       15.94      5.62 o 
   0  25   7      238.97      241.43     21.02 o 
   1  25   7       35.63       43.87      7.73 o 
   2  25   7       21.99       22.35      5.83 o 
   3  25   7        2.15       -2.88      3.97 o 
  -2  26   7      211.66      218.12     14.05 o 
  -1  26   7       60.17       89.60     10.42 o 
   0  26   7       46.66       39.97      7.70 o 
   1  26   7       86.87       94.58     12.58 o 
   2  26   7        0.38        5.42      4.76 o 
  -2  27   7       80.35      105.86     19.14 o 
  -1  27   7       65.16       79.13      9.61 o 
   0  27   7        3.22        6.50      4.95 o 
   1  27   7       64.51       57.51     11.40 o 
   2  27   7       28.60       25.32      5.90 o 
  -1  28   7       36.16       31.62      7.09 o 
   0  28   7       79.23       81.13      9.83 o 
   1  28   7      208.15      242.08     15.63 o 
  -6   0   8        0.72        6.90      5.66 o 
  -5   0   8       52.59       39.24      7.89 o 
  -4   0   8      437.68      391.74     17.77 o 
  -3   0   8      121.70      113.11     10.62 o 
  -2   0   8       52.04       30.96      4.34 o 
  -1   0   8       27.59       41.38      4.56 o 
   0   0   8       45.53       38.75      5.72 o 
   1   0   8      157.05      181.40      7.73 o 
   2   0   8        9.75        4.80      2.59 o 
   3   0   8      420.55      406.11     17.70 o 
   4   0   8       53.11       63.46     16.11 o 
   5   0   8        0.22       -3.29      7.89 o 
   6   0   8       14.52       15.13     14.14 o 
  -6   1   8      136.85      134.51      9.07 o 
  -5   1   8      281.90      321.42     12.14 o 
  -4   1   8      514.71      462.84     16.28 o 
  -3   1   8     1088.13     1144.97     18.26 o 
  -2   1   8      384.71      384.55      8.84 o 
  -1   1   8     1760.69     1681.99     22.74 o 
   0   1   8      328.85      310.36      7.21 o 
   1   1   8      381.25      415.43      8.50 o 
   2   1   8      802.42      786.79     16.87 o 
   3   1   8     1755.09     1678.73     30.82 o 
   4   1   8      175.64      203.43     11.33 o 
   5   1   8      348.05      379.75     24.76 o 
   6   1   8      124.83      146.41     18.22 o 
  -6   2   8        2.99        5.31      3.62 o 
  -5   2   8        5.39        1.58      3.75 o 
  -4   2   8       73.51       72.29      5.84 o 
  -3   2   8       78.32       79.57      5.05 o 
  -2   2   8       11.13       13.27      2.70 o 
  -1   2   8        0.55        1.30      1.53 o 
   0   2   8      137.28      118.36      4.48 o 
   1   2   8        1.62        0.72      1.30 o 
   2   2   8       55.69       62.56      4.26 o 
   3   2   8       94.69       80.89      5.99 o 
   4   2   8        6.35       10.43      4.36 o 
   5   2   8        5.87        3.76      6.83 o 
   6   2   8       27.20       42.42     11.62 o 
  -6   3   8       50.69       72.86      7.26 o 
  -5   3   8       13.66       10.09      3.64 o 
  -4   3   8       66.33      107.23      6.95 o 
  -3   3   8       35.50       40.17      3.92 o 
  -2   3   8     1029.63      942.88     17.69 o 
  -1   3   8      975.82      884.16     19.36 o 
   0   3   8     2362.71     2345.06     28.52 o 
   1   3   8     1400.04     1343.41     18.51 o 
   2   3   8     1350.45     1333.01     21.63 o 
   3   3   8      225.00      202.09     13.28 o 
   4   3   8      294.84      267.60     13.23 o 
   5   3   8       13.59       18.87      8.59 o 
   6   3   8        0.05       -4.21      6.31 o 
  -6   4   8        3.03        8.50      3.84 o 
  -5   4   8        4.40        3.50      3.07 o 
  -4   4   8      188.77      226.21     10.29 o 
  -3   4   8       10.58       11.00      2.72 o 
  -2   4   8       27.71       32.00      3.10 o 
  -1   4   8       37.24       39.63      3.06 o 
   0   4   8        0.41        1.66      1.53 o 
   1   4   8      263.02      267.68      6.52 o 
   2   4   8        3.19        3.14      2.95 o 
   3   4   8       13.68       11.81      4.16 o 
   4   4   8        4.27       10.80      4.09 o 
   5   4   8        8.99        7.39      4.38 o 
   6   4   8        5.58        1.19      7.49 o 
  -6   5   8       28.19       29.18      5.39 o 
  -5   5   8      119.96      143.20     10.39 o 
  -4   5   8       15.62       15.29      3.30 o 
  -3   5   8      377.25      357.02     12.34 o 
  -2   5   8      795.65      805.07     13.89 o 
  -1   5   8      260.72      256.76      6.83 o 
   0   5   8      205.31      184.34      5.55 o 
   1   5   8      204.08      220.00      5.88 o 
   2   5   8      173.23      163.35      9.54 o 
   3   5   8       39.53       29.74      5.79 o 
   4   5   8       58.47       61.74      7.27 o 
   5   5   8       29.41       60.36      8.34 o 
   6   5   8      105.81      130.68     17.09 o 
  -6   6   8        2.07        5.16      3.83 o 
  -5   6   8        0.23        4.30      3.23 o 
  -4   6   8        0.76        0.49      2.28 o 
  -3   6   8        1.71        2.53      2.20 o 
  -2   6   8      271.28      233.94      6.88 o 
  -1   6   8       31.07       39.01      3.01 o 
   0   6   8       36.08       43.11      4.53 o 
   1   6   8      152.97      166.84      6.33 o 
   2   6   8      146.70      146.73      7.61 o 
   3   6   8       76.09       75.74      6.06 o 
   4   6   8       92.49       80.26      8.61 o 
   5   6   8        0.94        2.09      4.06 o 
   6   6   8        6.96        2.45      7.77 o 
  -6   7   8        0.60       -0.30      3.27 o 
  -5   7   8      188.18      223.94     13.40 o 
  -4   7   8        0.34       -1.22      2.64 o 
  -3   7   8       63.05       71.05      6.74 o 
  -2   7   8      154.87      125.69      6.35 o 
  -1   7   8      156.44      155.65      5.62 o 
   0   7   8        0.18        0.06      1.36 o 
   1   7   8        2.45        4.78      1.99 o 
   2   7   8       97.54       84.22      6.71 o 
   3   7   8      624.77      584.79     17.23 o 
   4   7   8       32.46       43.27      7.64 o 
   5   7   8       15.57       11.63      4.76 o 
   6   7   8       21.29       18.58      6.63 o 
  -6   8   8        0.66        3.09      4.18 o 
  -5   8   8        7.44        5.32      4.41 o 
  -4   8   8      153.40      147.39     14.10 o 
  -3   8   8        1.73        2.42      2.35 o 
  -2   8   8       42.76       37.60      4.30 o 
  -1   8   8        0.00        0.92      2.39 o 
   0   8   8       14.11        8.86      1.97 o 
   1   8   8      247.52      203.84      8.91 o 
   2   8   8       32.60       21.31      6.64 o 
   3   8   8        0.09        2.39      2.65 o 
   4   8   8       26.82       25.96      5.80 o 
   5   8   8        0.79        4.29      4.34 o 
   6   8   8       56.20       77.78      9.65 o 
  -6   9   8        0.07        6.72      5.52 o 
  -5   9   8        2.99        3.15      3.49 o 
  -4   9   8      125.17      129.39      7.21 o 
  -3   9   8       53.53       60.12      5.02 o 
  -2   9   8        3.64      142.65      8.55 o 
  -1   9   8      179.29      141.32      5.27 o 
   0   9   8       14.95        4.36      1.66 o 
   1   9   8       23.52       28.81      4.31 o 
   2   9   8     3552.37     3399.45     52.82 o 
   3   9   8       40.01       37.26      5.79 o 
   4   9   8       12.08        3.82      3.67 o 
   5   9   8       30.29       30.10      6.37 o 
   6   9   8        9.01        1.78      5.47 o 
  -5  10   8       14.29       14.64      4.00 o 
  -4  10   8      114.48      100.66      6.66 o 
  -3  10   8       22.10       15.28      3.26 o 
  -2  10   8       33.61       44.41      4.18 o 
  -1  10   8       92.07       88.90      5.16 o 
   0  10   8      118.49      145.22      5.10 o 
   1  10   8       49.21       42.97      4.84 o 
   2  10   8      125.47      120.06      7.60 o 
   3  10   8        1.12       -0.79      2.71 o 
   4  10   8        7.24       15.71      5.00 o 
   5  10   8       47.80       52.44      7.89 o 
  -5  11   8        2.52        2.98      3.23 o 
  -4  11   8        1.98       -0.76      2.68 o 
  -3  11   8        1.88        2.56      2.42 o 
  -2  11   8       84.87      102.09      5.84 o 
  -1  11   8      151.36      154.39      6.86 o 
   0  11   8       20.45       21.78      2.83 o 
   1  11   8       85.57       86.39      6.50 o 
   2  11   8      537.03      509.51     15.30 o 
   3  11   8       64.99       66.13      6.36 o 
   4  11   8        4.39        5.78      3.53 o 
   5  11   8        0.01       -2.10      4.09 o 
  -5  12   8       20.82       19.89      4.31 o 
  -4  12   8       70.05       98.21      6.80 o 
  -3  12   8       28.22       31.09      4.22 o 
  -2  12   8      232.92      215.17      8.26 o 
  -1  12   8        3.60        4.56      2.27 o 
   0  12   8       25.04       35.09      4.59 o 
   1  12   8        1.05       -2.11      2.11 o 
   2  12   8        9.13       20.07      4.18 o 
   3  12   8       57.90       68.89      8.54 o 
   4  12   8       64.35       83.29      8.95 o 
   5  12   8        2.28       -2.38      4.19 o 
  -5  13   8       51.04       44.88      5.68 o 
  -4  13   8      331.26      310.71     11.14 o 
  -3  13   8        1.80       -0.10      2.30 o 
  -2  13   8       90.61      118.96      6.43 o 
  -1  13   8      111.50      114.19      5.91 o 
   0  13   8        4.24        3.52      2.80 o 
   1  13   8      270.07      241.76     10.41 o 
   2  13   8      729.34      747.45     19.46 o 
   3  13   8        0.22        0.25      2.76 o 
   4  13   8       58.08       42.82      5.98 o 
   5  13   8      121.64      164.36     12.78 o 
  -5  14   8        0.08        0.39      3.17 o 
  -4  14   8       87.46       75.16      6.28 o 
  -3  14   8       25.03       20.20      3.80 o 
  -2  14   8       11.23        4.23      2.57 o 
  -1  14   8       33.37       38.59      4.69 o 
   0  14   8       17.05       11.07      3.37 o 
   1  14   8       92.32      106.37      7.49 o 
   2  14   8        5.38        3.53      3.89 o 
   3  14   8       59.69       54.53      6.34 o 
   4  14   8        8.14        9.01      4.07 o 
   5  14   8        0.91       -0.40      4.76 o 
  -5  15   8       91.81      107.05      7.85 o 
  -4  15   8       21.08       16.10      3.95 o 
  -3  15   8      205.27      210.54      9.03 o 
  -2  15   8      227.33      204.61      9.25 o 
  -1  15   8      459.28      453.13     13.68 o 
   0  15   8      202.39      214.82      9.79 o 
   1  15   8      535.03      518.63     15.91 o 
   2  15   8      138.35      127.73      8.64 o 
   3  15   8        6.91        9.85      3.95 o 
   4  15   8       36.61       29.75      5.73 o 
   5  15   8      250.50      245.51     15.26 o 
  -5  16   8        3.95       -1.25      3.50 o 
  -4  16   8       20.17       21.24      4.22 o 
  -3  16   8      126.00      116.34      9.17 o 
  -2  16   8        1.90        2.01      2.38 o 
  -1  16   8        0.18       -2.42      2.42 o 
   0  16   8      124.28      139.80      8.45 o 
   1  16   8       20.62       16.18      4.13 o 
   2  16   8       24.58       15.67      4.19 o 
   3  16   8        1.15       -0.13      3.38 o 
   4  16   8       44.51       44.60      6.37 o 
   5  16   8       21.64       16.33      6.37 o 
  -4  17   8        0.53        9.53      3.70 o 
  -3  17   8      178.31      176.82      8.61 o 
  -2  17   8      196.79      185.88      9.54 o 
  -1  17   8      203.49      213.94     13.20 o 
   0  17   8      806.79      771.03     20.00 o 
   1  17   8      937.39      878.11     47.51 o 
   2  17   8      161.87      166.29      9.92 o 
   3  17   8      257.35      233.17     17.80 o 
   4  17   8      344.59      385.66     18.22 o 
  -4  18   8       93.47       71.48      6.52 o 
  -3  18   8       58.46       52.70      5.57 o 
  -2  18   8        2.11        3.22      3.27 o 
  -1  18   8       15.59       10.94      4.39 o 
   0  18   8        0.28       -2.85      2.85 o 
   1  18   8       53.28       47.95      6.21 o 
   2  18   8       15.01        9.56      4.31 o 
   3  18   8       69.57       85.50     11.39 o 
   4  18   8       14.07       16.25      5.11 o 
  -4  19   8      464.89      504.04     24.43 o 
  -3  19   8      226.87      229.30     11.39 o 
  -2  19   8      277.31      275.72     12.63 o 
  -1  19   8        0.18       -0.78      3.28 o 
   0  19   8      128.32      132.87     10.21 o 
   1  19   8        0.06        1.26      3.38 o 
   2  19   8        5.54        9.24      4.28 o 
   3  19   8      132.62      143.19     10.07 o 
   4  19   8       77.90       92.42     10.31 o 
  -4  20   8        7.09        3.12      3.69 o 
  -3  20   8        8.53       12.24      4.32 o 
  -2  20   8       16.61       21.76      4.74 o 
  -1  20   8        1.42        0.23      3.28 o 
   0  20   8        5.98       11.16      4.55 o 
   1  20   8       74.34       77.71      7.66 o 
   2  20   8       17.52       14.27      4.72 o 
   3  20   8        7.83        7.42      4.49 o 
   4  20   8        0.56        6.06      4.49 o 
  -4  21   8       66.50       49.83      6.86 o 
  -3  21   8       83.55       87.10      9.35 o 
  -2  21   8        1.80        6.13      3.61 o 
  -1  21   8      255.36      286.46     25.28 o 
   0  21   8        4.54        1.24      3.96 o 
   1  21   8       71.96       73.48      7.56 o 
   2  21   8      143.40      121.25     18.60 o 
   3  21   8      119.74      106.24     10.54 o 
   4  21   8        7.00       10.04      5.08 o 
  -3  22   8       40.90       39.25      6.18 o 
  -2  22   8        0.28       -1.05      3.90 o 
  -1  22   8        0.72        1.97      3.86 o 
   0  22   8       27.44       25.02      6.03 o 
   1  22   8        5.63        4.95      3.90 o 
   2  22   8       22.87       25.95      5.62 o 
   3  22   8        0.23        3.04      4.40 o 
  -3  23   8        1.16        9.05      4.46 o 
  -2  23   8       37.33       33.58      6.90 o 
  -1  23   8      137.61      137.19     11.27 o 
   0  23   8      228.63      236.28     18.48 o 
   1  23   8      243.28      231.48     14.52 o 
   2  23   8        8.47        7.53      4.62 o 
   3  23   8      124.82      151.58     14.10 o 
  -2  24   8        0.84        2.58      4.60 o 
  -1  24   8       17.23       18.22      8.10 o 
   0  24   8        4.05        5.54      4.74 o 
   1  24   8        2.74        7.89      5.07 o 
   2  24   8        1.75        6.10      4.51 o 
  -2  25   8      206.22      230.35     14.65 o 
  -1  25   8       14.64       16.08      5.68 o 
   0  25   8        2.44        4.20      4.56 o 
   1  25   8        5.79        7.14      5.36 o 
   2  25   8       80.06       94.00      9.21 o 
  -1  26   8        6.94        9.05      5.46 o 
   0  26   8        0.65        8.17      4.97 o 
   1  26   8        0.09       -1.75      4.69 o 
   0  27   8        1.72        0.00      4.60 o 
  -5   1   9        1.13       15.86      4.46 o 
  -4   1   9        0.19        1.95      2.96 o 
  -3   1   9        2.88       -0.27      2.00 o 
  -2   1   9       22.97       14.67      2.57 o 
  -1   1   9        1.43        2.61      1.74 o 
   0   1   9      295.84      314.14      7.70 o 
   1   1   9       22.47       21.87      2.54 o 
   2   1   9        5.77        5.43      2.81 o 
   3   1   9        5.87        6.16      4.06 o 
   4   1   9        0.86       -0.69      5.05 o 
   5   1   9        1.42       -1.02      6.79 o 
  -5   2   9      233.77      208.55     10.50 o 
  -4   2   9      608.55      655.27     20.50 o 
  -3   2   9       86.97       82.03      5.32 o 
  -2   2   9       83.10       60.97      5.20 o 
  -1   2   9       29.87       26.43      2.82 o 
   0   2   9        4.04        3.96      1.81 o 
   1   2   9        1.52        0.88      1.61 o 
   2   2   9      125.86      118.13      6.99 o 
   3   2   9       89.68       72.10      7.70 o 
   4   2   9        3.43        3.44      5.93 o 
   5   2   9       59.21       48.66     11.86 o 
  -5   3   9       80.28       87.81     10.35 o 
  -4   3   9       16.56       17.71      4.02 o 
  -3   3   9        7.10       11.15      2.80 o 
  -2   3   9       91.04      101.19      4.99 o 
  -1   3   9       74.76       69.44      4.03 o 
   0   3   9       69.42       82.05      4.11 o 
   1   3   9       16.52       22.12      2.98 o 
   2   3   9       73.20       83.17      6.06 o 
   3   3   9      117.76      107.14      9.21 o 
   4   3   9        9.04       13.08      4.76 o 
   5   3   9        4.41        8.42      7.77 o 
  -5   4   9       16.89        6.57      3.68 o 
  -4   4   9       11.08        4.20      3.37 o 
  -3   4   9       42.98       51.66      4.56 o 
  -2   4   9       76.88       99.33      5.39 o 
  -1   4   9      297.12      316.93     11.08 o 
   0   4   9     1274.30     1324.46     19.21 o 
   1   4   9       21.60       44.38      6.74 o 
   2   4   9      362.75      376.44     12.17 o 
   3   4   9      530.30      532.13     19.36 o 
   4   4   9       92.91      107.64      9.71 o 
   5   4   9        4.32       -4.87      5.90 o 
  -5   5   9       30.33       14.29      4.99 o 
  -4   5   9       99.49      123.63      7.73 o 
  -3   5   9       90.19      105.98      6.05 o 
  -2   5   9       31.59       42.41      5.46 o 
  -1   5   9      124.68      142.53      5.51 o 
   0   5   9      421.68      405.52      8.94 o 
   1   5   9       17.19       20.44      3.05 o 
   2   5   9      425.19      412.81     12.98 o 
   3   5   9        1.55        2.82      4.09 o 
   4   5   9       17.96       16.72      5.43 o 
   5   5   9        2.37       -6.16      6.16 o 
  -5   6   9        0.17        4.59      3.41 o 
  -4   6   9       38.27       37.61      4.50 o 
  -3   6   9       49.62       79.05      5.60 o 
  -2   6   9      224.80      205.61      7.42 o 
  -1   6   9      133.68      147.89      5.66 o 
   0   6   9      288.89      311.68      7.76 o 
   1   6   9      192.57      190.93      8.69 o 
   2   6   9        8.39       10.67      3.39 o 
   3   6   9        1.57        3.00      3.76 o 
   4   6   9      158.99      161.18     21.92 o 
   5   6   9       39.38       41.23      7.39 o 
  -5   7   9       23.18       27.71      5.84 o 
  -4   7   9       72.02       66.14      6.52 o 
  -3   7   9       46.77       36.44      4.10 o 
  -2   7   9       73.83       57.23      4.40 o 
  -1   7   9      242.48      225.05      6.86 o 
   0   7   9      106.51      108.46      4.77 o 
   1   7   9      336.58      329.87     12.72 o 
   2   7   9       71.60       79.18      6.47 o 
   3   7   9       19.14       12.10      4.72 o 
   4   7   9       35.73       28.54      6.34 o 
   5   7   9        5.53        4.85      4.74 o 
  -5   8   9      208.69      231.28     12.72 o 
  -4   8   9        0.76        3.95      2.82 o 
  -3   8   9       45.75       54.34      4.77 o 
  -2   8   9      290.29      293.60      9.00 o 
  -1   8   9      106.32       76.01      4.35 o 
   0   8   9       23.21       29.90      3.54 o 
   1   8   9      119.31      124.69      7.49 o 
   2   8   9      190.28      206.38      9.80 o 
   3   8   9      231.87      226.35     13.13 o 
   4   8   9       55.84       61.27      8.15 o 
   5   8   9       85.96      105.89     10.59 o 
  -5   9   9       19.40       20.96      4.71 o 
  -4   9   9       55.31       55.40      6.11 o 
  -3   9   9      166.11      168.99     12.66 o 
  -2   9   9      124.24      121.10      7.29 o 
  -1   9   9       95.84       85.02      4.58 o 
   0   9   9       99.34      118.66      8.25 o 
   1   9   9      469.97      445.34     14.04 o 
   2   9   9       42.75       38.79      5.31 o 
   3   9   9      158.84      144.53     10.35 o 
   4   9   9       21.22       11.56      6.91 o 
   5   9   9        4.26        1.26      8.43 o 
  -5  10   9      102.72      103.16     12.77 o 
  -4  10   9       98.34       80.42      7.02 o 
  -3  10   9       42.70       44.69      5.33 o 
  -2  10   9       44.26       51.51      6.88 o 
  -1  10   9      352.46      355.30      8.87 o 
   0  10   9       24.00       22.28      4.04 o 
   1  10   9      737.17      762.64     19.21 o 
   2  10   9      679.58      629.27     17.66 o 
   3  10   9      103.47       88.86      7.37 o 
   4  10   9      127.08      120.33     10.72 o 
   5  10   9       41.78       50.62      8.44 o 
  -5  11   9       41.49       38.53      7.07 o 
  -4  11   9       55.67       74.98      6.37 o 
  -3  11   9      187.33      203.00      8.84 o 
  -2  11   9       37.64       51.89      7.95 o 
  -1  11   9       61.60       72.91      6.04 o 
   0  11   9      192.96      151.50      8.40 o 
   1  11   9        0.03        1.99      3.61 o 
   2  11   9       76.91       70.41      6.67 o 
   3  11   9       85.53      103.83      7.98 o 
   4  11   9       83.34       89.66      9.73 o 
   5  11   9       14.71       16.52      6.65 o 
  -5  12   9       65.95       99.07      8.55 o 
  -4  12   9      143.42      135.49      8.10 o 
  -3  12   9      445.76      430.54     13.50 o 
  -2  12   9      349.24      324.01     10.40 o 
  -1  12   9      608.73      594.71     14.83 o 
   0  12   9      227.34      233.00     10.15 o 
   1  12   9       15.52       28.66      4.78 o 
   2  12   9      107.61       83.29      7.11 o 
   3  12   9       66.46       77.47     11.06 o 
   4  12   9       22.86       28.82      6.56 o 
   5  12   9       63.25       67.03     10.37 o 
  -5  13   9       46.66       60.15      6.60 o 
  -4  13   9       73.07       70.51      6.38 o 
  -3  13   9        3.73        7.69      3.14 o 
  -2  13   9       71.56       58.89      5.14 o 
  -1  13   9      198.30      191.09     11.02 o 
   0  13   9      183.05      195.16     12.10 o 
   1  13   9       66.11       71.48      6.79 o 
   2  13   9      149.68      144.32     11.86 o 
   3  13   9      122.60      122.02      8.83 o 
   4  13   9        4.24        4.98      5.20 o 
   5  13   9       23.69       26.20      7.42 o 
  -4  14   9        0.32        2.08      3.24 o 
  -3  14   9       81.81       87.56      7.21 o 
  -2  14   9      144.87      139.08      7.34 o 
  -1  14   9      175.33      129.30      9.58 o 
   0  14   9      642.62      617.94     17.43 o 
   1  14   9      226.25      228.53     11.01 o 
   2  14   9        1.37        0.49      3.19 o 
   3  14   9      257.89      263.63     12.44 o 
   4  14   9       62.32       62.38      9.05 o 
  -4  15   9       63.73       57.41      6.10 o 
  -3  15   9        0.74        0.32      2.82 o 
  -2  15   9        4.12       11.26      3.82 o 
  -1  15   9      236.61      220.34     13.42 o 
   0  15   9       52.58       53.87      9.48 o 
   1  15   9      197.04      206.56     10.65 o 
   2  15   9      212.07      211.14     12.34 o 
   3  15   9        8.57        2.93      3.94 o 
   4  15   9       22.91       24.47      6.71 o 
  -4  16   9       10.95       13.41      4.14 o 
  -3  16   9        5.82        9.97      3.58 o 
  -2  16   9       29.26       26.55      4.93 o 
  -1  16   9        6.91       16.41      4.85 o 
   0  16   9        0.29       -0.69      3.29 o 
   1  16   9       25.96       24.46      5.13 o 
   2  16   9       40.52       42.69      6.28 o 
   3  16   9      108.29      108.31      8.89 o 
   4  16   9       56.70       72.76      8.21 o 
  -4  17   9        0.53        8.59      3.80 o 
  -3  17   9        2.89       -0.65      3.40 o 
  -2  17   9        2.46        2.17      3.41 o 
  -1  17   9        4.25        3.14      3.65 o 
   0  17   9       90.38       78.64      8.37 o 
   1  17   9       32.51       48.79      6.40 o 
   2  17   9       70.14       68.62      7.50 o 
   3  17   9        6.35        2.57      3.90 o 
   4  17   9      109.27      116.47      9.74 o 
  -4  18   9      152.69      141.49      8.84 o 
  -3  18   9        0.88        0.78      3.38 o 
  -2  18   9        0.43       -3.29      3.29 o 
  -1  18   9        9.00        8.93      8.77 o 
   0  18   9      152.66      153.09     11.20 o 
   1  18   9      409.47      417.54     16.48 o 
   2  18   9       34.11       22.14      5.33 o 
   3  18   9       61.72       71.50      7.81 o 
   4  18   9       59.30       81.45      8.73 o 
  -3  19   9       25.54       26.50      5.55 o 
  -2  19   9        0.29       -0.37      3.64 o 
  -1  19   9        0.50        3.88      3.94 o 
   0  19   9        2.39        1.25      3.85 o 
   1  19   9        3.11        3.57      3.86 o 
   2  19   9        5.74        5.86      3.95 o 
   3  19   9        0.76        0.67      4.06 o 
  -3  20   9       71.99       58.50      7.88 o 
  -2  20   9        1.31        0.70      4.11 o 
  -1  20   9       23.28       15.41      5.28 o 
   0  20   9        7.92        8.16      4.53 o 
   1  20   9        0.84        5.17      3.91 o 
   2  20   9       19.00       11.68      5.02 o 
   3  20   9       12.09        9.80      4.73 o 
  -3  21   9       15.09       14.52      4.98 o 
  -2  21   9        4.78        5.62      4.64 o 
  -1  21   9        5.05       12.47      5.30 o 
   0  21   9       37.02       57.11      8.35 o 
   1  21   9       16.88        3.59      4.48 o 
   2  21   9      132.28      140.27     11.86 o 
   3  21   9       10.44        2.20      4.66 o 
  -2  22   9        7.08       10.78      7.22 o 
  -1  22   9        0.06       -3.70      3.77 o 
   0  22   9        3.34       -0.75      3.87 o 
   1  22   9       44.10       34.64      7.20 o 
   2  22   9      167.74      194.34     14.00 o 
  -2  23   9       16.21        9.35      5.10 o 
  -1  23   9       15.73       13.00      5.65 o 
   0  23   9        0.50       -1.61      3.98 o 
   1  23   9       14.14       11.88      5.70 o 
   2  23   9        6.43        9.83      5.07 o 
  -1  24   9       99.33      113.56     18.78 o 
   0  24   9       81.11       92.52     10.52 o 
   1  24   9       56.04       65.45     14.57 o 
  -1  25   9        8.99       10.21      6.75 o 
   0  25   9        0.05        4.89      5.05 o 
   1  25   9        0.24       -3.95      8.55 o 
  -5   0  10      107.71       79.86     14.30 o 
  -4   0  10      583.68      664.51     39.79 o 
  -3   0  10       74.59       80.14      8.44 o 
  -2   0  10      231.62      232.00     18.71 o 
  -1   0  10      158.63      171.83     12.59 o 
   0   0  10        3.41        1.70      2.56 o 
   1   0  10      654.28      608.08     23.02 o 
   2   0  10      457.50      435.90     19.45 o 
   3   0  10        0.36        6.25      9.21 o 
   4   0  10      320.36      332.75     34.52 o 
   5   0  10      218.56      283.43     34.20 o 
  -5   1  10      223.41      203.03     10.75 o 
  -4   1  10       46.13       47.56      8.16 o 
  -3   1  10       12.26       13.50      3.35 o 
  -2   1  10       73.41       82.21      4.91 o 
  -1   1  10        9.31       11.16      2.43 o 
   0   1  10       20.48       17.26      2.67 o 
   1   1  10        8.14       11.49      3.24 o 
   2   1  10      134.63      126.04      7.60 o 
   3   1  10       77.16       89.57     13.60 o 
   4   1  10       80.02       95.06     24.00 o 
   5   1  10       13.98       13.07      8.80 o 
  -5   2  10      145.62      181.47     12.05 o 
  -4   2  10       16.79       29.72      4.86 o 
  -3   2  10      196.28      181.26      8.59 o 
  -2   2  10      205.22      221.10      7.55 o 
  -1   2  10      647.63      641.82     12.65 o 
   0   2  10      473.15      454.86     10.07 o 
   1   2  10      361.02      354.48     10.10 o 
   2   2  10      126.77      134.71     10.05 o 
   3   2  10      142.39      131.16     10.77 o 
   4   2  10      140.72      190.08     18.95 o 
   5   2  10        0.34        2.13      7.43 o 
  -5   3  10       77.76       47.48      6.06 o 
  -4   3  10       37.74       40.01      5.34 o 
  -3   3  10        1.40        1.75      2.41 o 
  -2   3  10       16.29       14.59      2.69 o 
  -1   3  10      112.73      116.62      5.39 o 
   0   3  10      101.03       99.75      4.85 o 
   1   3  10        8.08       14.96      2.99 o 
   2   3  10      187.44      189.44     11.84 o 
   3   3  10       47.80       41.41     10.38 o 
   4   3  10       12.84        8.58      7.07 o 
   5   3  10       10.41       13.02     11.01 o 
  -5   4  10       80.61      112.75      8.34 o 
  -4   4  10       75.55       61.64      6.15 o 
  -3   4  10      212.10      222.20     11.02 o 
  -2   4  10       45.43       37.71      3.93 o 
  -1   4  10      251.91      233.52      7.29 o 
   0   4  10      483.41      516.47     10.81 o 
   1   4  10        0.42        4.58      2.79 o 
   2   4  10       83.80       71.97      8.10 o 
   3   4  10       77.47       73.57      8.57 o 
   4   4  10        1.27       10.56      7.55 o 
   5   4  10        0.44        8.32      8.00 o 
  -5   5  10       12.42       11.22      4.25 o 
  -4   5  10        0.73       -0.19      2.92 o 
  -3   5  10       39.50       30.29      3.95 o 
  -2   5  10       13.89       10.42      3.16 o 
  -1   5  10        7.44       10.26      2.39 o 
   0   5  10       25.13       26.97      3.72 o 
   1   5  10      213.57      162.13     10.35 o 
   2   5  10      309.49      275.31     14.21 o 
   3   5  10       20.96       17.49      5.37 o 
   4   5  10        4.66        5.43      5.00 o 
   5   5  10        0.18       -7.02      7.02 o 
  -5   6  10        6.87        4.92      3.84 o 
  -4   6  10      302.63      316.62     11.92 o 
  -3   6  10        1.77        1.07      3.26 o 
  -2   6  10       34.64       41.32      4.11 o 
  -1   6  10       11.39       29.22      6.93 o 
   0   6  10       80.85       91.32      5.65 o 
   1   6  10      482.27      508.86     14.98 o 
   2   6  10        0.05        2.41      3.51 o 
   3   6  10       46.68       45.57      7.25 o 
   4   6  10        1.01        7.37      5.21 o 
   5   6  10       92.89      120.23     22.52 o 
  -5   7  10        8.59        0.70      3.53 o 
  -4   7  10        0.23        0.86      2.94 o 
  -3   7  10        0.91        0.61      2.51 o 
  -2   7  10       23.49       22.37      3.34 o 
  -1   7  10        2.60        2.47      1.99 o 
   0   7  10      352.59      349.93     12.26 o 
   1   7  10       52.09       61.16      5.90 o 
   2   7  10        4.55        2.56      2.88 o 
   3   7  10        0.02        2.49      4.19 o 
   4   7  10        2.04       -0.29      4.34 o 
   5   7  10        0.09       -5.90      6.63 o 
  -5   8  10        0.57       -0.19      3.48 o 
  -4   8  10       19.96       21.48      4.47 o 
  -3   8  10        0.65       -0.20      2.39 o 
  -2   8  10        0.66        2.37      2.90 o 
  -1   8  10        1.05        8.50      3.50 o 
   0   8  10      135.76      118.27      7.63 o 
   1   8  10      446.11      432.14     14.14 o 
   2   8  10      174.99      178.68      9.78 o 
   3   8  10        1.21        0.37      3.87 o 
   4   8  10       45.61       58.57     13.50 o 
   5   8  10       55.30       60.85     15.04 o 
  -5   9  10       67.08       64.42      6.91 o 
  -4   9  10        5.47        7.74      3.25 o 
  -3   9  10      144.97      126.27     12.79 o 
  -2   9  10       43.01       28.53      5.55 o 
  -1   9  10       42.22       58.16      5.98 o 
   0   9  10       13.33       12.66      3.81 o 
   1   9  10      133.84      117.56      9.59 o 
   2   9  10        0.03        3.40      3.32 o 
   3   9  10       36.13       33.12      6.81 o 
   4   9  10        2.43        0.53      4.48 o 
   5   9  10       18.68       25.16      7.34 o 
  -4  10  10        7.93        6.15      3.79 o 
  -3  10  10       13.95       11.63      3.26 o 
  -2  10  10        0.18        2.84      2.41 o 
  -1  10  10        2.51        0.34      2.87 o 
   0  10  10        1.33        0.89      2.85 o 
   1  10  10       81.29       77.55      6.77 o 
   2  10  10      116.77      127.63      8.63 o 
   3  10  10        7.66       17.51      5.55 o 
   4  10  10       42.78       54.37     14.05 o 
  -4  11  10        0.13       -0.54      2.92 o 
  -3  11  10       43.62       29.29      4.15 o 
  -2  11  10       32.47       32.22      4.04 o 
  -1  11  10        0.34        1.45      5.69 o 
   0  11  10       35.03       37.13      6.89 o 
   1  11  10      267.33      270.60     11.81 o 
   2  11  10        7.86        8.95      3.91 o 
   3  11  10       11.95       14.79      5.54 o 
   4  11  10       21.96        7.64      5.85 o 
  -4  12  10        0.11       -1.65      2.81 o 
  -3  12  10       23.51       18.77      3.72 o 
  -2  12  10        0.01        6.55      2.79 o 
  -1  12  10        0.70        7.24      5.04 o 
   0  12  10        4.14        6.97      3.42 o 
   1  12  10      447.46      480.75     23.07 o 
   2  12  10      142.74      150.20      9.63 o 
   3  12  10       25.14       25.48      6.70 o 
   4  12  10       23.06       32.38      7.79 o 
  -4  13  10        1.82        2.51      3.82 o 
  -3  13  10        9.99       16.75      4.41 o 
  -2  13  10      110.19      113.31      7.20 o 
  -1  13  10       66.46       82.12      8.35 o 
   0  13  10       15.32       16.47      5.13 o 
   1  13  10      230.33      239.65     12.72 o 
   2  13  10       39.10       45.09      6.23 o 
   3  13  10       37.51       42.77      6.51 o 
   4  13  10       51.48       55.10      9.22 o 
  -4  14  10       23.07       23.89      4.77 o 
  -3  14  10       93.81       91.27      7.78 o 
  -2  14  10      134.25      128.66     10.00 o 
  -1  14  10       10.42       13.94      4.69 o 
   0  14  10      118.76      102.17      8.98 o 
   1  14  10        2.91        6.82      3.82 o 
   2  14  10        2.46        2.92      3.60 o 
   3  14  10       49.35       40.30      6.42 o 
   4  14  10      142.72      163.98     13.62 o 
  -4  15  10        0.02        3.91      3.86 o 
  -3  15  10       73.75       50.04      6.47 o 
  -2  15  10       59.97       77.68     10.91 o 
  -1  15  10      127.01      148.78     10.87 o 
   0  15  10       98.86      105.65      9.44 o 
   1  15  10      139.38      157.41      9.88 o 
   2  15  10        2.93        3.71      3.72 o 
   3  15  10       29.57       20.74      5.45 o 
   4  15  10       73.78       64.41     11.38 o 
  -3  16  10        9.85        6.29      3.95 o 
  -2  16  10      200.96      209.67     19.12 o 
  -1  16  10      185.80      195.35     12.45 o 
   0  16  10      343.49      345.67     17.15 o 
   1  16  10      246.07      236.45     11.96 o 
   2  16  10       92.57      100.30      8.92 o 
   3  16  10       37.29       48.59      7.36 o 
  -3  17  10       28.73       32.38      5.80 o 
  -2  17  10       13.48        8.92      4.95 o 
  -1  17  10      192.41      176.41     12.21 o 
   0  17  10      202.53      192.51     12.64 o 
   1  17  10      111.48      124.45      9.35 o 
   2  17  10       93.83      103.03      8.89 o 
   3  17  10      207.27      224.79     20.64 o 
  -3  18  10      101.22      100.10     10.27 o 
  -2  18  10       39.57       22.37      6.12 o 
  -1  18  10      126.09      122.24     10.66 o 
   0  18  10       29.70       28.05      6.36 o 
   1  18  10       14.04       21.14      5.30 o 
   2  18  10      141.14      159.55     16.47 o 
   3  18  10      156.12      166.42     11.47 o 
  -3  19  10        2.79        7.27      5.59 o 
  -2  19  10        0.06        2.01      4.45 o 
  -1  19  10        6.46        4.46      4.36 o 
   0  19  10        4.54        7.20      4.78 o 
   1  19  10        3.33        1.40      4.29 o 
   2  19  10       92.58      102.57      9.42 o 
   3  19  10        4.71        8.75      5.29 o 
  -2  20  10       19.82       27.92      6.61 o 
  -1  20  10        0.36        1.91      4.34 o 
   0  20  10        8.37       14.65      5.47 o 
   1  20  10       95.91       82.82      9.81 o 
   2  20  10       48.57       51.46      7.59 o 
  -2  21  10        3.32        0.93      4.70 o 
  -1  21  10        0.05        5.43      5.08 o 
   0  21  10       16.29       19.28      6.43 o 
   1  21  10        7.77        1.35      4.62 o 
   2  21  10       34.67       39.32      7.50 o 
  -1  22  10      146.94      164.90     13.06 o 
   0  22  10       51.04       43.85      8.13 o 
   1  22  10       58.66       55.68      8.98 o 
   0  23  10        9.35        7.72      5.51 o 
  -4   1  11       48.34       54.75      6.15 o 
  -3   1  11       10.87        5.35      2.98 o 
  -2   1  11        1.47        1.44      2.22 o 
  -1   1  11      122.79      131.77      5.95 o 
   0   1  11        2.88        0.65      2.22 o 
   1   1  11       14.77       19.99      5.41 o 
   2   1  11        0.10       -3.21      3.36 o 
   3   1  11        2.48        1.54      6.37 o 
   4   1  11       40.77       34.87     10.81 o 
  -4   2  11        0.36       -2.70      2.82 o 
  -3   2  11        1.11        4.54      2.86 o 
  -2   2  11        0.01       -0.14      2.26 o 
  -1   2  11       84.28       93.22      5.24 o 
   0   2  11      117.34      123.79      7.45 o 
   1   2  11       46.27       27.42      4.57 o 
   2   2  11        5.76        3.32      4.14 o 
   3   2  11        1.53        2.76      6.16 o 
   4   2  11        1.01       -4.90      7.40 o 
  -4   3  11       16.80       18.53      4.41 o 
  -3   3  11       64.90       76.18      6.30 o 
  -2   3  11       67.34       75.69      5.29 o 
  -1   3  11       62.55       73.00      4.73 o 
   0   3  11        0.02        0.92      2.33 o 
   1   3  11      350.37      349.97     22.21 o 
   2   3  11      288.81      293.00     15.12 o 
   3   3  11       30.53       32.09     10.02 o 
   4   3  11       45.33       34.67     10.95 o 
  -4   4  11        1.51        0.51      3.42 o 
  -3   4  11       14.52       20.16      4.18 o 
  -2   4  11        1.65       -0.35      2.31 o 
  -1   4  11        5.96        5.02      2.35 o 
   0   4  11        0.21        2.70      2.46 o 
   1   4  11        1.05       -1.15      3.38 o 
   2   4  11        9.34       17.70      5.67 o 
   3   4  11        0.20        4.26      4.51 o 
   4   4  11        0.21        0.38      7.73 o 
  -4   5  11        6.64        3.09      3.41 o 
  -3   5  11       26.81       34.15      4.55 o 
  -2   5  11      147.51      156.41      7.21 o 
  -1   5  11      428.84      468.83     13.01 o 
   0   5  11      105.07      114.44      7.66 o 
   1   5  11      260.36      238.76     13.34 o 
   2   5  11        0.77        3.13      5.23 o 
   3   5  11      150.43      126.61     19.54 o 
   4   5  11       13.40       12.51      8.56 o 
  -4   6  11       27.11       14.49      4.42 o 
  -3   6  11        4.02        2.92      2.79 o 
  -2   6  11       25.20       26.85      4.43 o 
  -1   6  11        0.01        5.34      2.88 o 
   0   6  11        1.95        2.48      3.08 o 
   1   6  11      101.01      108.94      7.63 o 
   2   6  11       46.02       37.38      6.80 o 
   3   6  11       24.11       27.11      6.67 o 
   4   6  11        1.09        1.92      7.20 o 
  -4   7  11       76.36       99.15      7.67 o 
  -3   7  11       73.75       57.98      5.39 o 
  -2   7  11       28.06       31.14      4.12 o 
  -1   7  11       30.33       29.52      4.57 o 
   0   7  11       93.26       77.98      6.77 o 
   1   7  11       57.81       49.98      5.86 o 
   2   7  11        0.60        3.94      4.42 o 
   3   7  11       78.88      101.24     10.62 o 
   4   7  11       73.38       91.10     10.65 o 
  -4   8  11       26.54       28.90      4.99 o 
  -3   8  11        4.22        0.22      2.65 o 
  -2   8  11       50.82       46.28      4.81 o 
  -1   8  11       42.90       47.38      6.49 o 
   0   8  11       98.36      116.51      8.06 o 
   1   8  11       76.08       73.48      6.94 o 
   2   8  11        2.06        9.21      4.71 o 
   3   8  11       16.64       20.66      6.31 o 
   4   8  11       21.19       36.62      7.85 o 
  -4   9  11       53.90       63.81      6.65 o 
  -3   9  11       20.52       31.66      4.56 o 
  -2   9  11        0.04        7.48      3.04 o 
  -1   9  11       33.39       32.84      5.70 o 
   0   9  11      444.88      501.60     15.95 o 
   1   9  11      173.17      166.57      9.76 o 
   2   9  11      296.31      306.57     16.15 o 
   3   9  11       85.37       96.20     10.47 o 
   4   9  11       58.46       66.97      9.85 o 
  -4  10  11       29.04       29.58      5.32 o 
  -3  10  11       73.85       91.76      6.44 o 
  -2  10  11        7.86        5.33      3.22 o 
  -1  10  11       24.33       21.57      5.30 o 
   0  10  11       60.54       73.97      7.40 o 
   1  10  11       59.38       39.93      6.55 o 
   2  10  11        4.27        5.68      4.47 o 
   3  10  11        2.41       -0.87      4.72 o 
   4  10  11       13.84       16.58      6.58 o 
  -4  11  11       65.52       83.43      6.82 o 
  -3  11  11       21.53       24.59      4.32 o 
  -2  11  11       97.22      109.48     12.17 o 
  -1  11  11       62.31       80.12      8.21 o 
   0  11  11       50.89       47.83      6.16 o 
   1  11  11      236.13      210.37     13.32 o 
   2  11  11       33.60       26.48      6.61 o 
   3  11  11       65.31       54.52      8.89 o 
   4  11  11      132.97      150.62     18.30 o 
  -3  12  11       12.93       16.94      3.91 o 
  -2  12  11        9.45        2.92      4.10 o 
  -1  12  11        4.78        0.12      3.73 o 
   0  12  11        3.86        7.15      4.26 o 
   1  12  11        0.27       -1.14      3.31 o 
   2  12  11        9.04       11.28      4.41 o 
   3  12  11        0.88       -2.14      4.67 o 
  -3  13  11       92.24       88.80      8.20 o 
  -2  13  11      106.29      109.64      9.81 o 
  -1  13  11      222.40      205.74     17.88 o 
   0  13  11       12.53        9.96      4.60 o 
   1  13  11       50.60       49.61      6.62 o 
   2  13  11       85.12       98.99      8.59 o 
   3  13  11        1.90        1.41      4.91 o 
  -3  14  11        0.56        3.90      3.64 o 
  -2  14  11        7.76        8.64      4.52 o 
  -1  14  11       79.90       63.90      8.08 o 
   0  14  11       32.51       38.18      6.73 o 
   1  14  11        0.01        1.00      3.63 o 
   2  14  11        0.26       -3.05      3.54 o 
   3  14  11      108.47      110.11     11.69 o 
  -3  15  11        3.14        5.88      4.87 o 
  -2  15  11        4.01        1.29      4.29 o 
  -1  15  11       82.34       78.85      9.04 o 
   0  15  11      400.69      447.43     27.50 o 
   1  15  11       16.68       18.41      5.34 o 
   2  15  11       24.93       29.15      6.05 o 
   3  15  11       97.46      101.05     23.23 o 
  -3  16  11        9.02       12.69      5.68 o 
  -2  16  11       10.38        3.07      4.54 o 
  -1  16  11        0.39       -0.89      4.25 o 
   0  16  11        4.33        6.23      4.66 o 
   1  16  11       13.15        8.54      4.29 o 
   2  16  11       55.34       56.78      7.49 o 
   3  16  11        1.68       -4.22      4.92 o 
  -2  17  11       22.21       22.63      6.33 o 
  -1  17  11       66.30       64.52     14.20 o 
   0  17  11      109.26      130.89     18.06 o 
   1  17  11       58.78       67.64      8.92 o 
   2  17  11       59.78       54.05      7.94 o 
  -2  18  11        0.78        1.62      4.69 o 
  -1  18  11        4.95        5.43      4.64 o 
   0  18  11       13.68       13.36      5.71 o 
   1  18  11        2.52        1.31      4.68 o 
   2  18  11        4.94        6.51      4.79 o 
  -1  19  11       90.20      114.14     11.09 o 
   0  19  11       49.17       50.14      9.34 o 
   1  19  11        0.88        2.04      4.79 o 
  -1  20  11        4.48       -1.15      4.26 o 
   0  20  11        2.64        2.92      4.82 o 
   1  20  11        2.93        4.63      6.12 o 
  -4   0  12       12.17       22.87      8.06 o 
  -3   0  12       33.03       47.62      7.85 o 
  -2   0  12        0.26        0.57      3.63 o 
  -1   0  12       61.20       56.09      6.44 o 
   0   0  12      705.16      798.74     53.10 o 
   1   0  12       78.50       82.77     10.26 o 
   2   0  12        7.70       -6.58      7.89 o 
   3   0  12      329.74      330.12     35.51 o 
   4   0  12      211.21      240.36     32.88 o 
  -4   1  12       48.31       52.44      6.32 o 
  -3   1  12       46.35       51.66      5.86 o 
  -2   1  12        7.29       14.45      3.68 o 
  -1   1  12        1.39        2.57      2.44 o 
   0   1  12      176.64      179.85     10.02 o 
   1   1  12        8.36        5.35      4.58 o 
   2   1  12        1.13        4.44      6.37 o 
   3   1  12       10.92        8.04      7.53 o 
   4   1  12       36.50       47.19     23.02 o 
  -3   2  12       24.26       22.48      4.84 o 
  -2   2  12       51.30       46.34      4.80 o 
  -1   2  12       62.90       58.57      6.72 o 
   0   2  12      218.86      220.56     10.88 o 
   1   2  12      292.72      308.67     15.77 o 
   2   2  12       77.12      105.06     14.86 o 
   3   2  12      118.51      158.63     18.69 o 
  -3   3  12       18.89       33.26      5.07 o 
  -2   3  12       12.39        5.64      2.71 o 
  -1   3  12       63.00       56.92      5.44 o 
   0   3  12        3.14        3.55      4.30 o 
   1   3  12        6.88        9.61      5.18 o 
   2   3  12       10.03        1.28      5.11 o 
   3   3  12        2.07       14.30      8.37 o 
  -3   4  12        2.56       -2.83      2.83 o 
  -2   4  12       16.11       12.28      3.41 o 
  -1   4  12      344.18      323.24     11.17 o 
   0   4  12       24.62       25.14      4.94 o 
   1   4  12       31.98       23.46      6.19 o 
   2   4  12       40.21       46.63      7.86 o 
   3   4  12        2.42        1.83      6.83 o 
  -3   5  12       26.84       17.58      4.12 o 
  -2   5  12        0.76        1.76      2.74 o 
  -1   5  12       24.57       26.02      4.64 o 
   0   5  12       18.94       23.93      4.96 o 
   1   5  12        7.78       -0.03      4.06 o 
   2   5  12        1.42        1.06      4.60 o 
   3   5  12       32.56       29.99     10.45 o 
  -3   6  12       15.25        6.33      4.11 o 
  -2   6  12        9.90        8.67      3.06 o 
  -1   6  12        2.61       -0.68      3.37 o 
   0   6  12       98.43       81.20      7.28 o 
   1   6  12       13.39        4.49      4.64 o 
   2   6  12        3.49       -1.70      4.13 o 
   3   6  12        0.88        2.63      5.06 o 
  -3   7  12       23.11       24.67      4.76 o 
  -2   7  12        0.68        2.81      3.40 o 
  -1   7  12        1.54        5.84      6.68 o 
   0   7  12        9.84        6.72      3.82 o 
   1   7  12       34.83       33.73      9.49 o 
   2   7  12        0.13        7.24      5.03 o 
   3   7  12        6.12        4.46      5.37 o 
  -3   8  12        4.13        6.10      3.45 o 
  -2   8  12       32.40       21.59      5.50 o 
  -1   8  12        0.93        1.15      3.76 o 
   0   8  12      278.39      262.52     12.03 o 
   1   8  12      144.69      170.77     12.66 o 
   2   8  12        2.03       -3.22      4.14 o 
   3   8  12       44.96       55.64     10.37 o 
  -3   9  12       13.10       17.00      3.96 o 
  -2   9  12        4.95        9.10      6.38 o 
  -1   9  12        0.10        1.07      3.75 o 
   0   9  12        7.81       12.44      4.45 o 
   1   9  12       59.46       82.32      9.62 o 
   2   9  12       73.11       78.06      9.75 o 
   3   9  12        3.09        1.97      5.50 o 
  -3  10  12       18.78       16.12      4.09 o 
  -2  10  12       34.00       42.90      7.13 o 
  -1  10  12        0.37        0.52      3.92 o 
   0  10  12       17.36       18.47      5.18 o 
   1  10  12       24.24       18.03      5.04 o 
   2  10  12        3.37        1.42      5.48 o 
   3  10  12       20.40       25.66      7.50 o 
  -3  11  12        2.37        2.83      4.53 o 
  -2  11  12       13.26       16.78      5.46 o 
  -1  11  12        5.19        0.43      3.93 o 
   0  11  12       65.90       84.87      8.89 o 
   1  11  12      165.94      178.22     10.81 o 
   2  11  12        4.03        5.34      5.10 o 
   3  11  12        0.80       -3.26      4.81 o 
  -2  12  12        9.54        4.03      4.54 o 
  -1  12  12        9.92        7.92      4.82 o 
   0  12  12      143.94      143.20     11.15 o 
   1  12  12       78.26      100.58      8.75 o 
   2  12  12       64.98       77.52     10.28 o 
  -2  13  12       53.36       36.70      7.18 o 
  -1  13  12      108.24      124.23     10.72 o 
   0  13  12        9.25        5.98      4.60 o 
   1  13  12       41.77       49.22      6.89 o 
   2  13  12       17.26       15.10      8.22 o 
  -2  14  12       10.69        8.90      6.97 o 
  -1  14  12       44.45       50.28      7.92 o 
   0  14  12        1.15        0.82      4.04 o 
   1  14  12       33.16       29.24      6.17 o 
   2  14  12       17.82       10.69      6.13 o 
  -1  15  12       54.80       42.25      7.94 o 
   0  15  12       26.51       19.90      6.26 o 
   1  15  12        6.86        9.11      5.18 o 
  -1  16  12      278.85      309.19     16.28 o 
   0  16  12      167.14      202.24     13.89 o 
   1  16  12       35.30       39.90      7.65 o 
   0  17  12       61.14       81.59     10.04 o 
  -2   1  13        0.22       -0.64      3.01 o 
  -1   1  13       14.14       14.15      4.72 o 
   0   1  13       22.28       14.86      5.86 o 
   1   1  13       11.18        9.75      7.72 o 
   2   1  13        0.23        1.18      7.20 o 
  -2   2  13       26.14       31.86      6.52 o 
  -1   2  13       13.82        7.23      4.64 o 
   0   2  13        7.67       12.44      5.90 o 
   1   2  13       99.89       90.89     14.23 o 
   2   2  13        2.76       -0.86      6.73 o 
  -2   3  13        2.66        0.60      3.48 o 
  -1   3  13        9.46        9.86      4.95 o 
   0   3  13      221.18      254.74     15.00 o 
   1   3  13       20.05       12.48      6.00 o 
   2   3  13        0.37       -0.24      8.06 o 
  -2   4  13       34.69       48.80      7.50 o 
  -1   4  13       91.80      110.94     12.82 o 
   0   4  13      117.56       97.64     10.25 o 
   1   4  13       81.67       84.97      9.81 o 
   2   4  13       82.91       93.30     15.03 o 
  -2   5  13       25.18       36.30      5.84 o 
  -1   5  13       81.04       81.60      8.61 o 
   0   5  13        2.82       10.10      5.54 o 
   1   5  13        6.84       -1.05      4.82 o 
   2   5  13       33.67       36.70     11.19 o 
  -2   6  13       30.52       26.95      6.34 o 
  -1   6  13       37.14       23.52      5.74 o 
   0   6  13       17.27       19.65      6.48 o 
   1   6  13       18.11       21.49      6.08 o 
   2   6  13       29.59       37.94      7.92 o 
  -2   7  13        0.09        2.94      4.60 o 
  -1   7  13        0.33        3.03      4.13 o 
   0   7  13        1.54       -1.22      4.43 o 
   1   7  13        3.17       -0.78      4.72 o 
   2   7  13       41.31       45.11      8.48 o 
  -2   8  13       57.44       43.26      7.79 o 
  -1   8  13       21.61       25.42      6.32 o 
   0   8  13        0.20        0.93      5.53 o 
   1   8  13      165.71      196.48     14.60 o 
   2   8  13       29.81       45.86      8.76 o 
  -2   9  13        0.04        3.13      4.69 o 
  -1   9  13       28.99       26.97      6.38 o 
   0   9  13       81.14       97.66      9.65 o 
   1   9  13       27.89       24.98      7.13 o 
   2   9  13       13.29       12.80      7.72 o 
  -1  10  13       25.22       36.96     11.58 o 
   0  10  13      454.07      446.33     18.94 o 
   1  10  13      141.80      149.72     13.03 o 
  -1  11  13       59.48       58.74      8.58 o 
   0  11  13       17.21       10.19      6.59 o 
   1  11  13       66.81       74.01     10.15 o 
   0  12  13       13.81       14.36      5.87 o 
   0   0  14       24.99       64.45     19.40 o 
   0   1  14      105.21      116.42     15.91 o 
   0   2  14       12.63       20.19      9.65 o 
                                                 
